# Supplementary material for: 2,3-Dibromo-1-(4-chloro­phen­yl)-3-(5-nitro-2-fur­yl)propan-1-one
Source: Acta Crystallogr Sect E Struct Rep Online. 2010 Nov 20;66(Pt 12):o3220. doi: 10.1107/S1600536810046829 (PMC3011530; doi:10.1107/S1600536810046829)
Supplement: Supplementary file 1 [file e-66-o3220-sup1.cif]

##############################################################################
###                                                                        ###
###        Electronic paper (Acta Crystallographica Section E)             ###
###                                                                        ###
##############################################################################
#                                                                            #
# This CIF contains the data in a paper accepted for publication in Acta     #
# Crystallographica Section E. It conforms to the requirements of Notes      #
# for Authors for Section E, and has been peer reviewed under the auspices   #
# of the IUCr Commission on Journals.                                        #
#                                                                            #
# Full details of the Crystallographic Information File format               #
# are given in the paper "The Crystallographic Information File (CIF):       #
# a New Standard Archive File for Crystallography" by S. R. Hall, F. H.      #
# Allen and I. D. Brown [Acta Cryst. (1991), A47, 655-685].                  #
#                                                                            #
# The current version of the core CIF dictionary is obtainable from          #
# ftp://ftp.iucr.org/pub/cif_core.dic. The current version number is 2.4.    #
#                                                                            #
# Software is freely available for graphical display of the structure(s) in  #
# this CIF.  For information consult the CIF home page http://www.iucr.org/  #
# cif/home.html                                                              #
#                                                                            #
# This file may be used for bona fide research purposes within the           #
# scientific community so long as proper attribution is given to the journal # 
# article from which it was obtained.                                        #
#                                                                            #
##############################################################################
                                             
data_global
_audit_creation_method     'form.cif (version 2.0)'
_journal_data_validation_number     ?
_journal_date_recd_electronic     2010-11-11
_journal_date_accepted     2010-11-12
_journal_name_full     'Acta Crystallographica, Section E'
_journal_year     2010
_journal_volume     66
_journal_issue     12
_journal_page_first     o3220
_journal_page_last     o3220
_journal_paper_category     QO
_journal_coeditor_code     HB5734
_publ_contact_author_name     'Prof. Fun, Hoong-Kun'
_publ_contact_author_address
;
      X-ray Crystallography Unit
      School of Physics
      Universiti Sains Malaysia
      11800 USM, Penang
      MALAYSIA
;
_publ_contact_author_email     'hkfun@usm.my'
_publ_contact_author_fax     '6 04 6579150'
_publ_contact_author_phone     '6 04 6533652'
_publ_section_title
;
2,3-Dibromo-1-(4-chlorophenyl)-3-(5-nitro-2-furyl)propan-1-one
;
loop_
    _publ_author_name
    _publ_author_footnote
    _publ_author_address
    'Hoong-Kun Fun'
;
      Thomson Reuters ResearcherID: A-3561-2009.
;
;     X-ray Crystallography Unit
      School of Physics
      Universiti Sains Malaysia
      11800 USM, Penang
      Malaysia
;
    'Chin Sing Yeap'
;
      Thomson Reuters ResearcherID: A-5523-2009.
;
;
      X-ray Crystallography Unit
      School of Physics
      Universiti Sains Malaysia
      11800 USM, Penang
      Malaysia
;
    'Shobhitha Shetty' ?
;
      Department of Studies in Chemistry,
      Mangalore University,
      Mangalagangotri,
      Mangalore 574 199,
      India
;
    'Balakrishna Kalluraya' ?
;
      Department of Studies in Chemistry,
      Mangalore University,
      Mangalagangotri,
      Mangalore 574 199,
      India
;
data_I
_audit_creation_method     SHELXL-97
_chemical_name_systematic
;
2,3-Dibromo-1-(4-chlorophenyl)-3-(5-nitro-2-furyl)propan-1-one
;
_chemical_name_common     ?
_chemical_formula_moiety     'C13 H8 Br2 Cl N O4'
_chemical_formula_sum     'C13 H8 Br2 Cl N O4'
_chemical_formula_iupac     'C13 H8 Br2 Cl N O4'
_chemical_formula_weight     437.47
_chemical_melting_point     ?
_symmetry_cell_setting     triclinic
_symmetry_space_group_name_H-M     'P -1'
_symmetry_space_group_name_Hall     '-P 1'
loop_
    _symmetry_equiv_pos_as_xyz
    'x, y, z'
    '-x, -y, -z'
_cell_length_a     8.4932(11)
_cell_length_b     9.4501(12)
_cell_length_c     10.5665(14)
_cell_angle_alpha     92.731(2)
_cell_angle_beta     107.000(2)
_cell_angle_gamma     114.299(2)
_cell_volume     725.32(16)
_cell_formula_units_Z     2
_cell_measurement_reflns_used     6344
_cell_measurement_theta_min     2.76
_cell_measurement_theta_max     30.05
_cell_measurement_temperature     100
_exptl_crystal_description     'block'
_exptl_crystal_colour     'colourless'
_exptl_crystal_size_max     0.28
_exptl_crystal_size_mid     0.18
_exptl_crystal_size_min     0.10
_exptl_crystal_density_diffrn     2.003
_exptl_crystal_density_meas     ?
_exptl_crystal_density_method     'not measured'
_exptl_crystal_F_000     424
_exptl_absorpt_coefficient_mu     5.786
_exptl_absorpt_correction_type     multi-scan
_exptl_absorpt_process_details     '(<i>SADABS</i>; Bruker, 2009)'
_exptl_absorpt_correction_T_min     0.2971
_exptl_absorpt_correction_T_max     0.5872
_exptl_special_details
;
The crystal was placed in the cold stream of an Oxford Cryosystems Cobra
open-flow nitrogen cryostat (Cosier & Glazer, 1986) operating at 100.0 (1) K.
;
_diffrn_ambient_temperature     100
_diffrn_radiation_type     MoK\a
_diffrn_radiation_wavelength     0.71073
_diffrn_radiation_source     'fine-focus sealed tube'
_diffrn_radiation_monochromator     graphite
_diffrn_measurement_device_type     'Bruker APEXII DUO CCD'
_diffrn_measurement_method     '\f and \w scans'
_diffrn_detector_area_resol_mean     ?
_diffrn_reflns_number     13696
_diffrn_reflns_av_R_equivalents     0.0324
_diffrn_reflns_av_sigmaI/netI     0.0306
_diffrn_reflns_theta_min     2.41
_diffrn_reflns_theta_max     29.00
_diffrn_reflns_theta_full     29.00
_diffrn_measured_fraction_theta_max     0.997
_diffrn_measured_fraction_theta_full     0.997
_diffrn_reflns_limit_h_min     -11
_diffrn_reflns_limit_h_max     11
_diffrn_reflns_limit_k_min     -12
_diffrn_reflns_limit_k_max     12
_diffrn_reflns_limit_l_min     -14
_diffrn_reflns_limit_l_max     14
_diffrn_standards_number     0
_diffrn_standards_interval_count     .
_diffrn_standards_interval_time     .
_diffrn_standards_decay_%     ?
_refine_special_details
;
Refinement of <i>F</i>^2^ against ALL reflections. The weighted <i>R</i>-factor
<i>wR</i> and goodness of fit <i>S</i> are based on <i>F</i>^2^, conventional
<i>R</i>-factors <i>R</i> are based on <i>F</i>, with <i>F</i> set to zero for
negative <i>F</i>^2^. The threshold expression of <i>F</i>^2^ >
\s(<i>F</i>^2^) is used only for calculating <i>R</i>-factors(gt) <i>etc</i>.
and is not relevant to the choice of reflections for refinement.
<i>R</i>-factors based on <i>F</i>^2^ are statistically about twice as large
as those based on <i>F</i>, and <i>R</i>- factors based on ALL data will be
even larger.
;
_reflns_number_total     3856
_reflns_number_gt     3398
_reflns_threshold_expression     'I > 2\s(I)'
_refine_ls_structure_factor_coef     Fsqd
_refine_ls_matrix_type     full
_refine_ls_R_factor_all     0.0345
_refine_ls_R_factor_gt     0.0284
_refine_ls_wR_factor_gt     0.0627
_refine_ls_wR_factor_ref     0.0642
_refine_ls_goodness_of_fit_ref     1.197
_refine_ls_restrained_S_all     1.197
_refine_ls_number_reflns     3856
_refine_ls_number_parameters     227
_refine_ls_number_restraints     0
_refine_ls_hydrogen_treatment     constr
_refine_ls_weighting_scheme     calc
_refine_ls_weighting_details
         'calc w=1/[\s^2^(Fo^2^)+(0.0000P)^2^+0.7632P] where P=(Fo^2^+2Fc^2^)/3'
_atom_sites_solution_hydrogens     geom
_atom_sites_solution_primary     direct
_atom_sites_solution_secondary     difmap
_refine_ls_shift/su_max     0.002
_refine_ls_shift/su_mean     <0.001
_refine_diff_density_max     0.363
_refine_diff_density_min     -0.411
_refine_ls_extinction_method     none
_refine_ls_extinction_coef     ?
loop_
    _atom_type_symbol
    _atom_type_description
    _atom_type_scat_dispersion_real
    _atom_type_scat_dispersion_imag
    _atom_type_scat_source
    'C' 'C' 0.0033 0.0016
                         'International Tables Vol C Tables 4.2.6.8 and 6.1.1.4'
    'H' 'H' 0.0000 0.0000
                         'International Tables Vol C Tables 4.2.6.8 and 6.1.1.4'
    'N' 'N' 0.0061 0.0033
                         'International Tables Vol C Tables 4.2.6.8 and 6.1.1.4'
    'O' 'O' 0.0106 0.0060
                         'International Tables Vol C Tables 4.2.6.8 and 6.1.1.4'
    'Cl' 'Cl' 0.1484 0.1585
                         'International Tables Vol C Tables 4.2.6.8 and 6.1.1.4'
    'Br' 'Br' -0.2901 2.4595
                         'International Tables Vol C Tables 4.2.6.8 and 6.1.1.4'
_computing_data_collection     'APEX2 (Bruker, 2009)'
_computing_cell_refinement     'SAINT (Bruker, 2009)'
_computing_data_reduction     'SAINT (Bruker, 2009)'
_computing_structure_solution     'SHELXTL (Sheldrick, 2008)'
_computing_structure_refinement     'SHELXTL (Sheldrick, 2008)'
_computing_molecular_graphics     'SHELXTL (Sheldrick, 2008)'
_computing_publication_material
                             'SHELXTL (Sheldrick, 2008) and PLATON (Spek, 2009)'
loop_
    _atom_site_type_symbol
    _atom_site_label
    _atom_site_fract_x
    _atom_site_fract_y
    _atom_site_fract_z
    _atom_site_U_iso_or_equiv
    _atom_site_adp_type
    _atom_site_calc_flag
    _atom_site_refinement_flags
    _atom_site_occupancy
    _atom_site_disorder_assembly
    _atom_site_disorder_group
    Br Br1A 0.6289(7) 0.5168(5) 0.7250(5) 0.0356(5) Uani d P 0.512(11) A 1
    Br Br2A 0.3194(8) 0.1148(6) 0.9250(8) 0.0268(7) Uani d P 0.512(11) A 1
    Br Br1B 0.3164(8) 0.1124(6) 0.9164(8) 0.0282(9) Uani d P 0.488(11) A 2
    Br Br2B 0.5885(6) 0.5025(6) 0.7004(5) 0.0321(5) Uani d P 0.488(11) A 2
    Cl Cl1 -0.35654(9) 0.23719(8) 0.24802(6) 0.02977(14) Uani d . 1 . .
    O O1 0.2656(3) 0.4225(2) 0.86289(18) 0.0295(4) Uani d . 1 A .
    O O2 0.6347(3) 0.1530(2) 0.76863(18) 0.0345(5) Uani d . 1 A .
    O O3 0.8567(3) -0.0787(3) 0.7618(2) 0.0470(6) Uani d . 1 . .
    O O4 0.6542(3) -0.0476(3) 0.5983(2) 0.0393(5) Uani d . 1 . .
    N N1 0.7574(3) -0.0148(3) 0.7148(2) 0.0300(5) Uani d . 1 . .
    C C1 -0.0395(3) 0.3544(3) 0.6339(2) 0.0249(5) Uani d . 1 . .
    H H1A -0.0353 0.4008 0.7151 0.030 Uiso calc R 1 . .
    C C2 -0.1827(3) 0.3272(3) 0.5175(2) 0.0245(5) Uani d . 1 . .
    H H2A -0.2771 0.3520 0.5201 0.029 Uiso calc R 1 . .
    C C3 -0.1840(3) 0.2625(3) 0.3966(2) 0.0239(5) Uani d . 1 . .
    C C4 -0.0475(4) 0.2207(3) 0.3908(3) 0.0331(6) Uani d . 1 . .
    H H4A -0.0507 0.1768 0.3089 0.040 Uiso calc R 1 . .
    C C5 0.0930(4) 0.2451(4) 0.5083(3) 0.0370(7) Uani d . 1 . .
    H H5A 0.1844 0.2161 0.5056 0.044 Uiso calc R 1 . .
    C C6 0.0998(3) 0.3129(3) 0.6312(3) 0.0282(5) Uani d . 1 A .
    C C7 0.2512(4) 0.3473(3) 0.7606(3) 0.0350(6) Uani d . 1 . .
    C C8A 0.4124(8) 0.3173(8) 0.7467(6) 0.0243(15) Uani d P 0.512(11) A 1
    H H8AA 0.3686 0.2261 0.6753 0.029 Uiso calc PR 0.512(11) A 1
    C C8B 0.3687(8) 0.2509(8) 0.7864(6) 0.0206(14) Uani d P 0.488(11) A 2
    H H8BA 0.3450 0.1875 0.7008 0.025 Uiso calc PR 0.488(11) A 2
    C C9A 0.5118(8) 0.2949(8) 0.8801(5) 0.0231(16) Uani d P 0.512(11) A 1
    H H9AA 0.5574 0.3905 0.9473 0.028 Uiso calc PR 0.512(11) A 1
    C C9B 0.5707(8) 0.3651(8) 0.8459(6) 0.0217(15) Uani d P 0.488(11) A 2
    H H9BA 0.5934 0.4294 0.9306 0.026 Uiso calc PR 0.488(11) A 2
    C C10 0.6760(4) 0.2677(4) 0.8747(3) 0.0405(7) Uani d . 1 . .
    C C11 0.8308(4) 0.2911(3) 0.9747(3) 0.0291(5) Uani d . 1 A .
    H H11A 0.8863 0.3628 1.0561 0.035 Uiso calc R 1 . .
    C C12 0.8923(3) 0.1848(3) 0.9317(3) 0.0276(5) Uani d . 1 . .
    H H12A 0.9958 0.1724 0.9780 0.033 Uiso calc R 1 A .
    C C13 0.7676(3) 0.1059(3) 0.8086(3) 0.0255(5) Uani d . 1 A .
loop_
    _atom_site_aniso_label
    _atom_site_aniso_U_11
    _atom_site_aniso_U_22
    _atom_site_aniso_U_33
    _atom_site_aniso_U_12
    _atom_site_aniso_U_13
    _atom_site_aniso_U_23
    Br1A 0.0434(14) 0.0312(8) 0.0500(15) 0.0229(10) 0.0299(11) 0.0179(9)
    Br2A 0.0255(13) 0.0341(15) 0.0279(8) 0.0156(11) 0.0148(8) 0.0104(8)
    Br1B 0.0261(13) 0.0214(13) 0.0353(17) 0.0091(9) 0.0099(8) 0.0066(8)
    Br2B 0.0354(11) 0.0366(8) 0.0392(11) 0.0216(9) 0.0234(8) 0.0171(7)
    Cl1 0.0302(3) 0.0323(3) 0.0260(3) 0.0153(3) 0.0070(2) 0.0031(2)
    O1 0.0310(9) 0.0303(10) 0.0275(9) 0.0170(8) 0.0066(8) -0.0019(7)
    O2 0.0341(10) 0.0431(11) 0.0270(9) 0.0272(9) -0.0004(8) -0.0104(8)
    O3 0.0382(12) 0.0446(13) 0.0647(15) 0.0293(11) 0.0128(11) -0.0026(11)
    O4 0.0475(12) 0.0398(12) 0.0333(11) 0.0217(10) 0.0156(10) -0.0021(9)
    N1 0.0277(11) 0.0272(11) 0.0409(13) 0.0138(9) 0.0180(10) 0.0027(10)
    C1 0.0273(12) 0.0260(12) 0.0254(12) 0.0142(10) 0.0118(10) 0.0017(10)
    C2 0.0235(12) 0.0278(13) 0.0265(12) 0.0141(10) 0.0105(10) 0.0043(10)
    C3 0.0196(11) 0.0223(12) 0.0260(12) 0.0073(9) 0.0062(9) 0.0012(9)
    C4 0.0289(13) 0.0387(15) 0.0301(13) 0.0174(12) 0.0067(11) -0.0082(11)
    C5 0.0260(13) 0.0458(17) 0.0363(14) 0.0202(13) 0.0041(11) -0.0143(13)
    C6 0.0231(12) 0.0288(13) 0.0298(13) 0.0128(10) 0.0052(10) -0.0066(10)
    C7 0.0273(13) 0.0362(15) 0.0372(14) 0.0185(12) 0.0017(11) -0.0118(12)
    C8A 0.026(3) 0.025(3) 0.023(3) 0.014(2) 0.008(2) 0.001(2)
    C8B 0.028(3) 0.020(3) 0.017(2) 0.012(2) 0.009(2) 0.003(2)
    C9A 0.022(3) 0.025(3) 0.023(2) 0.012(2) 0.007(2) -0.001(2)
    C9B 0.024(3) 0.023(3) 0.025(3) 0.012(2) 0.015(2) 0.007(2)
    C10 0.0381(16) 0.0500(18) 0.0316(14) 0.0307(15) -0.0030(12) -0.0162(13)
    C11 0.0253(12) 0.0356(14) 0.0253(12) 0.0147(11) 0.0065(10) -0.0004(10)
    C12 0.0227(12) 0.0318(14) 0.0314(13) 0.0133(11) 0.0114(10) 0.0083(11)
    C13 0.0248(12) 0.0267(12) 0.0323(13) 0.0153(10) 0.0141(10) 0.0064(10)
_geom_special_details
;
All e.s.d.'s (except the e.s.d. in the dihedral angle between two l.s. planes)
are estimated using the full covariance matrix. The cell e.s.d.'s are taken
into account individually in the estimation of e.s.d.'s in distances, angles
and torsion angles; correlations between e.s.d.'s in cell parameters are only
used when they are defined by crystal symmetry. An approximate (isotropic)
treatment of cell e.s.d.'s is used for estimating e.s.d.'s involving l.s.
planes.
;
loop_
    _geom_bond_atom_site_label_1
    _geom_bond_atom_site_label_2
    _geom_bond_site_symmetry_2
    _geom_bond_distance
    _geom_bond_publ_flag
    Br1A C8A . 2.102(8) ?
    Br2A C9A . 2.008(9) ?
    Br1B C8B . 1.962(11) ?
    Br2B C9B . 2.059(8) ?
    Cl1 C3 . 1.732(3) ?
    O1 C7 . 1.211(3) ?
    O2 C13 . 1.343(3) ?
    O2 C10 . 1.377(3) ?
    O3 N1 . 1.235(3) ?
    O4 N1 . 1.220(3) ?
    N1 C13 . 1.433(3) ?
    C1 C2 . 1.377(3) ?
    C1 C6 . 1.398(3) ?
    C1 H1A . 0.9300 ?
    C2 C3 . 1.385(3) ?
    C2 H2A . 0.9300 ?
    C3 C4 . 1.385(3) ?
    C4 C5 . 1.378(4) ?
    C4 H4A . 0.9300 ?
    C5 C6 . 1.395(3) ?
    C5 H5A . 0.9300 ?
    C6 C7 . 1.488(4) ?
    C7 C8A . 1.553(5) ?
    C7 C8B . 1.586(6) ?
    C8A C9A . 1.492(9) ?
    C8A H8AA . 0.9800 ?
    C8B C9B . 1.511(9) ?
    C8B H8BA . 0.9800 ?
    C9A C10 . 1.534(5) ?
    C9A H9AA . 0.9800 ?
    C9B C10 . 1.511(6) ?
    C9B H9BA . 0.9800 ?
    C10 C11 . 1.349(4) ?
    C11 C12 . 1.420(3) ?
    C11 H11A . 0.9300 ?
    C12 C13 . 1.349(4) ?
    C12 H12A . 0.9300 ?
loop_
    _geom_angle_atom_site_label_1
    _geom_angle_atom_site_label_2
    _geom_angle_atom_site_label_3
    _geom_angle_site_symmetry_1
    _geom_angle_site_symmetry_3
    _geom_angle
    _geom_angle_publ_flag
    C13 O2 C10 . . 104.5(2) ?
    O4 N1 O3 . . 125.4(2) ?
    O4 N1 C13 . . 119.5(2) ?
    O3 N1 C13 . . 115.2(2) ?
    C2 C1 C6 . . 120.7(2) ?
    C2 C1 H1A . . 119.6 ?
    C6 C1 H1A . . 119.6 ?
    C1 C2 C3 . . 119.0(2) ?
    C1 C2 H2A . . 120.5 ?
    C3 C2 H2A . . 120.5 ?
    C2 C3 C4 . . 121.5(2) ?
    C2 C3 Cl1 . . 119.61(18) ?
    C4 C3 Cl1 . . 118.85(19) ?
    C5 C4 C3 . . 119.0(2) ?
    C5 C4 H4A . . 120.5 ?
    C3 C4 H4A . . 120.5 ?
    C4 C5 C6 . . 120.7(2) ?
    C4 C5 H5A . . 119.7 ?
    C6 C5 H5A . . 119.7 ?
    C5 C6 C1 . . 119.0(2) ?
    C5 C6 C7 . . 123.3(2) ?
    C1 C6 C7 . . 117.7(2) ?
    O1 C7 C6 . . 122.1(2) ?
    O1 C7 C8A . . 121.7(3) ?
    C6 C7 C8A . . 114.6(3) ?
    O1 C7 C8B . . 113.5(3) ?
    C6 C7 C8B . . 122.3(3) ?
    C8A C7 C8B . . 29.3(2) ?
    C9A C8A C7 . . 108.0(5) ?
    C9A C8A Br1A . . 99.1(4) ?
    C7 C8A Br1A . . 114.4(4) ?
    C9A C8A H8AA . . 111.6 ?
    C7 C8A H8AA . . 111.6 ?
    Br1A C8A H8AA . . 111.6 ?
    C9B C8B C7 . . 109.4(5) ?
    C9B C8B Br1B . . 106.2(5) ?
    C7 C8B Br1B . . 112.8(4) ?
    C9B C8B H8BA . . 109.5 ?
    C7 C8B H8BA . . 109.5 ?
    Br1B C8B H8BA . . 109.5 ?
    C8A C9A C10 . . 110.9(5) ?
    C8A C9A Br2A . . 105.0(5) ?
    C10 C9A Br2A . . 114.6(4) ?
    C8A C9A H9AA . . 108.7 ?
    C10 C9A H9AA . . 108.7 ?
    Br2A C9A H9AA . . 108.7 ?
    C10 C9B C8B . . 107.3(5) ?
    C10 C9B Br2B . . 122.0(4) ?
    C8B C9B Br2B . . 99.1(4) ?
    C10 C9B H9BA . . 109.2 ?
    C8B C9B H9BA . . 109.2 ?
    Br2B C9B H9BA . . 109.2 ?
    C11 C10 O2 . . 110.9(2) ?
    C11 C10 C9B . . 131.8(3) ?
    O2 C10 C9B . . 115.6(3) ?
    C11 C10 C9A . . 130.1(3) ?
    O2 C10 C9A . . 114.4(3) ?
    C9B C10 C9A . . 31.3(2) ?
    C10 C11 C12 . . 106.6(2) ?
    C10 C11 H11A . . 126.7 ?
    C12 C11 H11A . . 126.7 ?
    C13 C12 C11 . . 104.8(2) ?
    C13 C12 H12A . . 127.6 ?
    C11 C12 H12A . . 127.6 ?
    O2 C13 C12 . . 113.2(2) ?
    O2 C13 N1 . . 116.0(2) ?
    C12 C13 N1 . . 130.8(2) ?
loop_
    _geom_torsion_atom_site_label_1
    _geom_torsion_atom_site_label_2
    _geom_torsion_atom_site_label_3
    _geom_torsion_atom_site_label_4
    _geom_torsion_site_symmetry_1
    _geom_torsion_site_symmetry_2
    _geom_torsion_site_symmetry_3
    _geom_torsion_site_symmetry_4
    _geom_torsion
    _geom_torsion_publ_flag
    C6 C1 C2 C3 . . . . -2.0(4) ?
    C1 C2 C3 C4 . . . . 1.8(4) ?
    C1 C2 C3 Cl1 . . . . -176.6(2) ?
    C2 C3 C4 C5 . . . . -0.4(4) ?
    Cl1 C3 C4 C5 . . . . 178.1(2) ?
    C3 C4 C5 C6 . . . . -0.9(5) ?
    C4 C5 C6 C1 . . . . 0.7(5) ?
    C4 C5 C6 C7 . . . . -177.8(3) ?
    C2 C1 C6 C5 . . . . 0.8(4) ?
    C2 C1 C6 C7 . . . . 179.4(3) ?
    C5 C6 C7 O1 . . . . 171.3(3) ?
    C1 C6 C7 O1 . . . . -7.3(5) ?
    C5 C6 C7 C8A . . . . 5.8(5) ?
    C1 C6 C7 C8A . . . . -172.8(4) ?
    C5 C6 C7 C8B . . . . -26.5(6) ?
    C1 C6 C7 C8B . . . . 154.9(4) ?
    O1 C7 C8A C9A . . . . 36.2(7) ?
    C6 C7 C8A C9A . . . . -158.2(4) ?
    C8B C7 C8A C9A . . . . -45.6(6) ?
    O1 C7 C8A Br1A . . . . -73.0(6) ?
    C6 C7 C8A Br1A . . . . 92.5(4) ?
    C8B C7 C8A Br1A . . . . -154.8(7) ?
    O1 C7 C8B C9B . . . . -63.8(6) ?
    C6 C7 C8B C9B . . . . 132.7(4) ?
    C8A C7 C8B C9B . . . . 49.6(6) ?
    O1 C7 C8B Br1B . . . . 54.2(5) ?
    C6 C7 C8B Br1B . . . . -109.4(4) ?
    C8A C7 C8B Br1B . . . . 167.5(7) ?
    C7 C8A C9A C10 . . . . -178.9(4) ?
    Br1A C8A C9A C10 . . . . -59.4(5) ?
    C7 C8A C9A Br2A . . . . 56.7(5) ?
    Br1A C8A C9A Br2A . . . . 176.2(3) ?
    C7 C8B C9B C10 . . . . 177.3(3) ?
    Br1B C8B C9B C10 . . . . 55.3(5) ?
    C7 C8B C9B Br2B . . . . -54.9(5) ?
    Br1B C8B C9B Br2B . . . . -176.9(3) ?
    C13 O2 C10 C11 . . . . 1.0(4) ?
    C13 O2 C10 C9B . . . . 168.0(4) ?
    C13 O2 C10 C9A . . . . -157.4(4) ?
    C8B C9B C10 C11 . . . . -144.5(5) ?
    Br2B C9B C10 C11 . . . . 102.5(5) ?
    C8B C9B C10 O2 . . . . 51.9(6) ?
    Br2B C9B C10 O2 . . . . -61.1(6) ?
    C8B C9B C10 C9A . . . . -43.5(6) ?
    Br2B C9B C10 C9A . . . . -156.5(8) ?
    C8A C9A C10 C11 . . . . 156.7(5) ?
    Br2A C9A C10 C11 . . . . -84.6(5) ?
    C8A C9A C10 O2 . . . . -50.1(7) ?
    Br2A C9A C10 O2 . . . . 68.6(5) ?
    C8A C9A C10 C9B . . . . 49.6(6) ?
    Br2A C9A C10 C9B . . . . 168.2(7) ?
    O2 C10 C11 C12 . . . . -0.5(4) ?
    C9B C10 C11 C12 . . . . -164.7(5) ?
    C9A C10 C11 C12 . . . . 153.5(5) ?
    C10 C11 C12 C13 . . . . -0.2(3) ?
    C10 O2 C13 C12 . . . . -1.1(3) ?
    C10 O2 C13 N1 . . . . -179.8(3) ?
    C11 C12 C13 O2 . . . . 0.9(3) ?
    C11 C12 C13 N1 . . . . 179.3(3) ?
    O4 N1 C13 O2 . . . . 13.2(4) ?
    O3 N1 C13 O2 . . . . -166.3(2) ?
    O4 N1 C13 C12 . . . . -165.2(3) ?
    O3 N1 C13 C12 . . . . 15.3(4) ?
loop_
    _geom_hbond_atom_site_label_D
    _geom_hbond_atom_site_label_H
    _geom_hbond_atom_site_label_A
    _geom_hbond_site_symmetry_A
    _geom_hbond_distance_DH
    _geom_hbond_distance_HA
    _geom_hbond_distance_DA
    _geom_hbond_angle_DHA
    _geom_hbond_publ_flag
    C9A H9AA O1 2_667 0.98 2.26 3.199(6) 160 yes
    C4 H4A O3 2_656 0.93 2.46 3.184(4) 135 yes
