# Supplementary material for: 2,3-Dibromo-1-(4-chloro­phen­yl)-3-(5-nitro-2-fur­yl)propan-1-one
Source: Acta Crystallogr Sect E Struct Rep Online. 2010 Nov 20;66(Pt 12):o3220. doi: 10.1107/S1600536810046829 (PMC3011530; doi:10.1107/S1600536810046829)
Supplement: Supplementary file 2 [file e-66-o3220-Isup2.hkl]

# 
# h,k,l, Fc-squared, Fo-squared, sigma(Fo-squared) and status flag 
# 
data_I
_shelx_title ' bk64 in P-1 (100K)' 
_shelx_refln_list_code          4 
_shelx_F_calc_maximum      161.35 
_exptl_crystal_F_000       424.00 
_reflns_d_resolution_high  0.7330 
 
loop_ 
 _symmetry_equiv_pos_as_xyz 
 'x, y, z' 
 '-x, -y, -z' 
 
_cell_length_a     8.4932 
_cell_length_b     9.4501 
_cell_length_c    10.5665 
_cell_angle_alpha  92.731 
_cell_angle_beta  107.000 
_cell_angle_gamma 114.299 
 
_shelx_F_squared_multiplier     1.000 
 
loop_ 
 _refln_index_h 
 _refln_index_k 
 _refln_index_l 
 _refln_F_squared_calc 
 _refln_F_squared_meas 
 _refln_F_squared_sigma 
 _refln_observed_status 
   1   0   0     4145.14     3902.43    109.87 o 
   2   0   0     4973.04     4917.86    110.92 o 
   3   0   0     7595.15     7263.61    199.32 o 
   4   0   0     3811.67     3933.48     95.15 o 
   5   0   0        6.42       44.91      4.68 o 
   6   0   0      310.10      334.05     12.87 o 
   7   0   0      120.26      126.38      6.62 o 
   8   0   0       38.12       47.60      6.97 o 
   9   0   0       33.04       30.21      7.28 o 
 -10   1   0       60.86       53.40      9.67 o 
  -9   1   0       16.42       11.54      8.09 o 
  -8   1   0      200.83      214.61     11.97 o 
  -7   1   0       34.57       38.38      4.69 o 
  -6   1   0       38.96       44.40      4.50 o 
  -5   1   0     1946.56     1889.00     37.78 o 
  -4   1   0     1518.60     1475.42     29.62 o 
  -3   1   0        1.24       16.96      2.35 o 
  -2   1   0     4842.31     4531.80     97.31 o 
  -1   1   0      405.82      424.22      9.74 o 
   0   1   0        1.50        3.25      1.09 o 
   1   1   0      718.18      791.59     17.61 o 
   2   1   0     1117.75     1099.53     21.97 o 
   3   1   0     1466.94     1464.28     33.29 o 
   4   1   0      173.32      206.86     10.64 o 
   5   1   0     1900.54     2029.07     40.74 o 
   6   1   0     2947.91     3051.33     62.45 o 
   7   1   0        4.54        6.20      5.93 o 
   8   1   0      113.68      115.97     11.34 o 
   9   1   0      513.46      518.27     24.73 o 
 -10   2   0      233.25      215.71     12.75 o 
  -9   2   0      387.73      375.58     27.87 o 
  -8   2   0       39.59       56.42      5.24 o 
  -7   2   0     3787.53     3746.71     66.33 o 
  -6   2   0     1947.79     2035.91     36.99 o 
  -5   2   0       69.74      115.06      4.90 o 
  -4   2   0      901.38      889.21     35.86 o 
  -3   2   0       73.68       86.20      3.89 o 
  -2   2   0      848.55      821.89     18.70 o 
  -1   2   0      430.92      428.49     18.26 o 
   0   2   0      111.89      128.38      3.69 o 
   1   2   0     6982.38     7217.00    182.35 o 
   2   2   0       98.90      114.77      5.87 o 
   3   2   0      464.74      444.18      9.78 o 
   4   2   0      754.38      738.31     16.74 o 
   5   2   0     1058.06     1135.26     22.31 o 
   6   2   0        1.66       26.07      4.91 o 
   7   2   0      395.88      412.61     15.94 o 
   8   2   0        3.37        4.33     10.16 o 
   9   2   0      100.39       91.72     10.27 o 
 -10   3   0        1.15        1.46      8.21 o 
  -9   3   0       16.57       43.92      6.33 o 
  -8   3   0       16.08       34.81      5.08 o 
  -7   3   0     1133.63     1112.28     20.12 o 
  -6   3   0      116.30      170.42      6.20 o 
  -5   3   0     2939.80     2937.76     51.27 o 
  -4   3   0     9670.15     9400.67    160.07 o 
  -3   3   0     6376.27     6333.57    135.32 o 
  -2   3   0     4183.67     4073.27     76.81 o 
  -1   3   0    26034.33    26370.41    514.44 o 
   0   3   0     2538.89     2428.93     57.45 o 
   1   3   0     1145.57     1151.74     33.12 o 
   2   3   0     1887.06     1902.22     36.87 o 
   3   3   0     1210.68     1262.97     29.03 o 
   4   3   0        0.81       32.78      7.74 o 
   5   3   0      654.46      694.37     17.25 o 
   6   3   0        0.23        8.80      6.92 o 
   7   3   0      285.52      280.65     14.08 o 
   8   3   0       21.10       35.51      8.98 o 
 -10   4   0       29.63       27.53      8.77 o 
  -9   4   0      219.62      217.72     13.29 o 
  -8   4   0      265.98      304.99     13.68 o 
  -7   4   0      375.88      355.52     10.25 o 
  -6   4   0     1201.78     1224.75     30.29 o 
  -5   4   0     1598.16     1506.58     30.64 o 
  -4   4   0      377.25      372.45     14.03 o 
  -3   4   0      156.39      209.29     18.19 o 
  -2   4   0      708.77      720.71     14.64 o 
  -1   4   0       84.22       81.81      3.48 o 
   0   4   0      318.22      367.26     13.87 o 
   1   4   0     1113.80     1051.60     25.76 o 
   2   4   0      960.46      947.27     19.99 o 
   3   4   0      336.65      342.70     29.73 o 
   4   4   0     1622.30     1640.67     34.11 o 
   5   4   0     1247.50     1232.34     33.89 o 
   6   4   0       45.88       49.24      8.34 o 
   7   4   0       66.16       76.60      9.69 o 
 -11   5   0      307.31      304.57     34.28 o 
 -10   5   0      449.60      431.47     16.89 o 
  -9   5   0       18.36       26.58      5.39 o 
  -8   5   0      672.89      667.50     15.29 o 
  -7   5   0      881.11      866.60     17.98 o 
  -6   5   0      111.70      121.59      6.37 o 
  -5   5   0       28.90       38.17      3.85 o 
  -4   5   0      592.17      581.13     10.82 o 
  -3   5   0       49.57       32.11      1.82 o 
  -2   5   0      921.47      923.85     30.10 o 
  -1   5   0     1772.69     1772.47     35.65 o 
   0   5   0     4794.11     4852.47     83.16 o 
   1   5   0     1320.06     1328.78     75.34 o 
   2   5   0       33.78       47.54      4.64 o 
   3   5   0      800.51      826.22     18.90 o 
   4   5   0      678.15      667.04     19.68 o 
   5   5   0       15.78       22.21      7.21 o 
   6   5   0      172.28      166.43     11.31 o 
   7   5   0       20.53       15.44      8.78 o 
 -11   6   0        9.90       17.42      8.66 o 
 -10   6   0       19.89       40.03      6.11 o 
  -9   6   0        0.45       16.24      5.20 o 
  -8   6   0      237.58      236.95      8.71 o 
  -7   6   0      129.49      138.23      6.40 o 
  -6   6   0      804.19      784.72     14.76 o 
  -5   6   0     2932.57     2913.89     50.73 o 
  -4   6   0     2828.74     2878.52     45.81 o 
  -3   6   0      785.91      813.47     21.11 o 
  -2   6   0     4019.40     4019.67     91.24 o 
  -1   6   0     1676.44     1677.06     34.51 o 
   0   6   0        6.94       14.35      2.23 o 
   1   6   0      301.60      307.71     24.30 o 
   2   6   0       80.99       82.44      6.68 o 
   3   6   0        0.52       -1.64      4.33 o 
   4   6   0      365.20      365.79     19.10 o 
   5   6   0       19.62       26.51     10.74 o 
   6   6   0      246.98      229.83     47.50 o 
 -11   7   0        4.19        4.84      8.30 o 
 -10   7   0       54.73       47.13      5.64 o 
  -9   7   0      764.02      751.64     21.92 o 
  -8   7   0      146.84      150.06      6.40 o 
  -7   7   0      711.62      740.27     20.61 o 
  -6   7   0     2381.26     2295.11     37.56 o 
  -5   7   0      576.01      573.76     12.71 o 
  -4   7   0       17.94       16.43      4.81 o 
  -3   7   0       44.50       51.46     10.46 o 
  -2   7   0      714.84      744.19     16.79 o 
  -1   7   0       31.53       30.71      3.66 o 
   0   7   0      343.53      331.98     13.21 o 
   1   7   0      206.61      179.92      9.53 o 
   2   7   0      132.73      137.52     16.40 o 
   3   7   0      176.67      187.28     13.19 o 
   4   7   0      549.45      569.75     25.31 o 
   5   7   0      148.11      145.10     14.92 o 
 -10   8   0        2.34        6.97      5.78 o 
  -9   8   0      189.70      183.04      8.47 o 
  -8   8   0      100.32      106.03      6.42 o 
  -7   8   0      177.05      167.89     10.13 o 
  -6   8   0      225.23      206.61      7.70 o 
  -5   8   0      879.33      847.16     17.45 o 
  -4   8   0      769.05      754.80     15.61 o 
  -3   8   0     1336.10     1368.58     33.42 o 
  -2   8   0       20.77       28.43      7.71 o 
  -1   8   0     2083.33     2091.08     43.40 o 
   0   8   0     1667.81     1649.33     35.23 o 
   1   8   0      126.05      131.84     10.98 o 
   2   8   0      359.85      366.42     14.61 o 
   3   8   0      499.54      510.68     18.22 o 
   4   8   0       13.58       17.93     11.17 o 
 -10   9   0       25.56       31.13      6.30 o 
  -9   9   0      130.49      130.39      8.13 o 
  -8   9   0      359.89      355.32     11.67 o 
  -7   9   0      106.01      108.78      6.26 o 
  -6   9   0      490.96      506.31     12.45 o 
  -5   9   0      927.69      901.39     18.57 o 
  -4   9   0      255.04      252.05     15.24 o 
  -3   9   0      367.41      345.65     16.45 o 
  -2   9   0      767.37      744.94     30.72 o 
  -1   9   0       59.21       55.92      5.19 o 
   0   9   0      156.81      170.66     15.88 o 
   1   9   0        0.66        0.48      6.38 o 
   2   9   0      120.41      115.30      9.79 o 
   3   9   0      148.28      162.23     14.83 o 
 -10  10   0      609.25      614.71     18.32 o 
  -9  10   0      216.54      218.49      9.43 o 
  -8  10   0      116.31      116.52      7.10 o 
  -7  10   0      596.93      572.74     14.16 o 
  -6  10   0      755.47      738.65     18.14 o 
  -5  10   0       26.39       30.14      5.69 o 
  -4  10   0      127.47      121.17      9.44 o 
  -3  10   0       96.32       86.56      7.03 o 
  -2  10   0        6.25        8.35      5.30 o 
  -1  10   0        1.96       -1.77      4.71 o 
   0  10   0      176.95      171.19     10.20 o 
   1  10   0      165.30      148.78     10.60 o 
   2  10   0       12.21       15.30      8.55 o 
  -9  11   0        0.35        0.11      5.83 o 
  -8  11   0      104.54      111.36      7.77 o 
  -7  11   0      298.49      278.33     12.80 o 
  -6  11   0      114.34      109.96      8.39 o 
  -5  11   0      851.50      831.39     28.64 o 
  -4  11   0      958.21      891.76     24.73 o 
  -3  11   0       32.91       36.75      6.44 o 
  -2  11   0      648.76      628.06     23.25 o 
  -1  11   0      726.05      729.37     37.64 o 
   0  11   0       68.43       67.99     14.55 o 
  -8  12   0       71.32       94.05      9.66 o 
  -7  12   0      132.72      133.71     12.71 o 
  -6  12   0      392.60      415.58     18.90 o 
  -5  12   0      141.64      136.96      9.32 o 
  -4  12   0       13.45       20.29      6.73 o 
  -3  12   0      211.96      211.01     11.17 o 
  -2  12   0       17.64       10.90      6.72 o 
  -1  12   0        8.01       15.26     10.19 o 
   1 -12   1      187.64      178.22     14.10 o 
   2 -12   1       22.92       17.99      6.85 o 
   3 -12   1      490.47      467.06     16.40 o 
   4 -12   1      451.94      442.33     38.12 o 
   5 -12   1        8.12        9.98      6.71 o 
   6 -12   1      169.23      155.08     12.16 o 
   7 -12   1      146.17      146.62     10.11 o 
  -1 -11   1       29.29       25.21      8.69 o 
   0 -11   1       17.91        7.61      9.27 o 
   1 -11   1       11.39       13.06      6.39 o 
   2 -11   1      137.13      139.50      9.92 o 
   3 -11   1        7.31       -1.05      5.63 o 
   4 -11   1        0.76        1.14      5.65 o 
   5 -11   1       33.47       44.36      8.16 o 
   6 -11   1      353.41      348.64     14.48 o 
   7 -11   1        6.51        7.21      6.69 o 
   8 -11   1      147.57      162.14      8.24 o 
   9 -11   1      456.91      446.45     15.66 o 
  -2 -10   1        0.12        1.58      8.09 o 
  -1 -10   1        3.39       -3.24      7.20 o 
   0 -10   1        3.04       -1.02      6.43 o 
   1 -10   1      133.58      131.47      8.30 o 
   2 -10   1       24.94       29.47      5.74 o 
   3 -10   1       77.44       72.27      6.53 o 
   4 -10   1     1230.21     1241.88     38.64 o 
   5 -10   1      400.72      420.92     14.47 o 
   6 -10   1       32.74       40.95      6.51 o 
   7 -10   1      504.70      495.06     13.08 o 
   8 -10   1      150.67      149.49      8.66 o 
   9 -10   1       17.53       11.88      6.02 o 
  -3  -9   1       43.00       57.90      9.41 o 
  -2  -9   1       16.77       24.13      7.62 o 
  -1  -9   1     1460.93     1390.20     36.17 o 
   0  -9   1      914.82      905.46     28.82 o 
   1  -9   1        0.63       -0.49      4.15 o 
   2  -9   1     2072.08     2015.38     48.33 o 
   3  -9   1     2711.28     2646.32     75.71 o 
   4  -9   1       17.68       29.42      5.11 o 
   5  -9   1      529.81      519.08     14.79 o 
   6  -9   1      140.15      148.20      6.83 o 
   7  -9   1        9.56       19.94      4.89 o 
   8  -9   1        0.23        9.86      5.20 o 
   9  -9   1        7.57        7.54      6.39 o 
  10  -9   1       95.60       97.77      7.48 o 
  -4  -8   1       33.63       32.11      8.88 o 
  -3  -8   1      218.42      245.54     13.27 o 
  -2  -8   1      484.15      451.34     16.22 o 
  -1  -8   1       96.76       90.41      7.47 o 
   0  -8   1        8.63        5.47      4.06 o 
   1  -8   1      116.73      128.53      6.32 o 
   2  -8   1       90.45      100.10     10.45 o 
   3  -8   1        0.39        2.07      3.83 o 
   4  -8   1      847.01      886.85     20.20 o 
   5  -8   1     1593.79     1626.32     30.68 o 
   6  -8   1       93.36      105.51      8.25 o 
   7  -8   1      211.62      217.19      8.49 o 
   8  -8   1     1618.41     1595.78     35.08 o 
   9  -8   1      701.75      699.96     28.96 o 
  10  -8   1        0.29       10.79      5.91 o 
  -5  -7   1      121.89      103.99     13.68 o 
  -4  -7   1      377.88      378.52     15.82 o 
  -3  -7   1       21.32       20.70      6.88 o 
  -2  -7   1      295.37      294.59     15.49 o 
  -1  -7   1       11.92        5.61      4.97 o 
   0  -7   1     1338.08     1315.89     28.37 o 
   1  -7   1     1053.06     1080.07     30.28 o 
   2  -7   1       97.34       85.59      5.92 o 
   3  -7   1     3526.04     3634.30     89.12 o 
   4  -7   1     1541.85     1534.84     28.61 o 
   5  -7   1       77.72       77.65      4.54 o 
   6  -7   1      429.72      418.20      9.56 o 
   7  -7   1      419.74      398.73      9.78 o 
   8  -7   1       60.41       63.29      5.13 o 
   9  -7   1        5.01       32.21      5.15 o 
  10  -7   1        3.52        6.57      7.68 o 
  -6  -6   1       16.71       27.49     11.76 o 
  -5  -6   1      514.99      525.83     18.57 o 
  -4  -6   1      343.15      383.14     15.07 o 
  -3  -6   1       56.86       56.89      5.45 o 
  -2  -6   1     3268.94     3300.57     64.36 o 
  -1  -6   1     3876.85     3663.22     85.09 o 
   0  -6   1        6.34        8.73      3.29 o 
   1  -6   1     3227.76     3169.64     56.61 o 
   2  -6   1     6291.94     6378.54    146.91 o 
   3  -6   1      332.59      352.72      7.29 o 
   4  -6   1      873.56      898.76     15.54 o 
   5  -6   1      223.82      226.41      6.41 o 
   6  -6   1        4.48       22.04      3.96 o 
   7  -6   1      288.29      272.72      8.03 o 
   8  -6   1       43.10       47.56      4.78 o 
   9  -6   1      290.98      271.30     11.64 o 
  10  -6   1       51.75       47.82     11.26 o 
  -7  -5   1       61.62       58.83      9.76 o 
  -6  -5   1      490.86      489.15     23.22 o 
  -5  -5   1      177.11      172.65     12.73 o 
  -4  -5   1       67.64       72.94      6.18 o 
  -3  -5   1      566.81      563.87     14.47 o 
  -2  -5   1      232.16      242.90     12.10 o 
  -1  -5   1        6.13       20.84      2.81 o 
   0  -5   1     1250.07     1305.42     23.36 o 
   1  -5   1      164.25      148.93      5.44 o 
   2  -5   1       16.59       19.49      2.24 o 
   3  -5   1      999.85      939.08     15.70 o 
   4  -5   1     6620.00     6779.65    105.64 o 
   5  -5   1     1922.96     1832.06     30.14 o 
   6  -5   1       45.62       79.47      4.26 o 
   7  -5   1     2184.97     2150.53     39.19 o 
   8  -5   1     1601.74     1556.29     29.73 o 
   9  -5   1       85.38       89.07      6.95 o 
  10  -5   1      341.81      302.87     24.34 o 
  -8  -4   1      207.65      207.67     13.04 o 
  -7  -4   1       12.77       19.58      8.54 o 
  -6  -4   1      186.14      170.24      8.96 o 
  -5  -4   1      316.18      320.08     11.29 o 
  -4  -4   1      122.18      109.40      8.93 o 
  -3  -4   1     1322.95     1324.72     31.17 o 
  -2  -4   1      238.40      255.51      7.98 o 
  -1  -4   1     2785.47     2834.64     54.56 o 
   0  -4   1     5850.63     5985.78    112.41 o 
   1  -4   1       32.43       26.98      4.34 o 
   2  -4   1     3574.60     3649.09     74.37 o 
   3  -4   1     2751.97     3329.13     87.25 o 
   4  -4   1      220.00      217.46      5.56 o 
   5  -4   1       26.01       34.07      2.56 o 
   6  -4   1       12.95       10.17      3.76 o 
   7  -4   1      277.21      302.38      9.31 o 
   8  -4   1       63.66       98.06      6.87 o 
   9  -4   1        3.44        4.16      7.49 o 
  10  -4   1      155.49      155.49     19.32 o 
  -8  -3   1      105.96      116.50     10.69 o 
  -7  -3   1      143.07      144.91     11.45 o 
  -6  -3   1      160.66      156.14      8.22 o 
  -5  -3   1     1048.06     1110.14     25.24 o 
  -4  -3   1      162.22      161.38      8.18 o 
  -3  -3   1     4268.81     4414.45     84.31 o 
  -2  -3   1     6920.82     7115.41    139.91 o 
  -1  -3   1     2748.33     2851.86     93.10 o 
   0  -3   1     4575.07     4696.03     82.41 o 
   1  -3   1     4130.67     4278.12     85.38 o 
   2  -3   1       10.04       17.05      3.29 o 
   3  -3   1      550.39      531.49     12.28 o 
   4  -3   1        2.13       16.90      1.84 o 
   5  -3   1      113.26      110.01      4.42 o 
   6  -3   1      805.59      806.08     15.11 o 
   7  -3   1       16.84       25.88      7.32 o 
   8  -3   1      281.25      287.37     10.86 o 
   9  -3   1      567.08      526.79     18.19 o 
  10  -3   1        9.00       12.45      8.39 o 
  -9  -2   1       74.26      110.19     18.80 o 
  -8  -2   1       20.95       31.47      8.48 o 
  -7  -2   1      765.43      791.75     25.67 o 
  -6  -2   1      675.32      731.86     17.68 o 
  -5  -2   1        5.11       29.90      4.44 o 
  -4  -2   1      464.64      492.35     11.40 o 
  -3  -2   1      288.36      289.60      7.52 o 
  -2  -2   1       55.94       41.88      3.53 o 
  -1  -2   1    10088.35    10667.81    227.37 o 
   0  -2   1       39.53       56.30      9.32 o 
   1  -2   1      141.73      166.45      2.95 o 
   2  -2   1     1339.98     1393.31     25.82 o 
   3  -2   1     7631.23     7342.44    125.66 o 
   4  -2   1     4921.03     4625.87     79.56 o 
   5  -2   1        7.32       13.48      2.59 o 
   6  -2   1     3845.92     3787.95     61.09 o 
   7  -2   1     1822.48     1814.97     33.63 o 
   8  -2   1        8.76       12.94      7.23 o 
   9  -2   1      584.94      547.13     18.79 o 
  10  -2   1       71.27       69.27      9.86 o 
  -9  -1   1      241.24      237.42     19.13 o 
  -8  -1   1      236.67      221.23     18.24 o 
  -7  -1   1      887.10      912.37     19.37 o 
  -6  -1   1       69.08       89.77      5.69 o 
  -5  -1   1      411.60      403.08     10.45 o 
  -4  -1   1     2207.82     2227.95     39.80 o 
  -3  -1   1       20.93       33.04      2.79 o 
  -2  -1   1     8647.24     9139.97    154.94 o 
  -1  -1   1      843.08      854.69     16.61 o 
   0  -1   1       60.64       54.77      9.16 o 
   1  -1   1      556.96      540.80      9.45 o 
   2  -1   1     8838.54     8779.07    165.32 o 
   3  -1   1     1649.30     1572.18     28.00 o 
   4  -1   1       24.06       56.96      3.28 o 
   5  -1   1      181.59      182.65      8.84 o 
   6  -1   1      783.67      784.20     15.15 o 
   7  -1   1      485.10      531.82     12.96 o 
   8  -1   1        7.49       28.18      6.28 o 
   9  -1   1      143.22      132.04     10.60 o 
  10  -1   1       53.61       50.46      9.61 o 
 -10   0   1        7.49        8.59     11.07 o 
  -9   0   1      198.93      181.22     10.01 o 
  -8   0   1        1.32        8.19      5.08 o 
  -7   0   1      162.66      186.95      8.41 o 
  -6   0   1     1750.05     1828.57     33.87 o 
  -5   0   1     1107.62     1121.74     21.65 o 
  -4   0   1     1383.94     1411.95     25.94 o 
  -3   0   1     6113.84     6045.44    166.65 o 
  -2   0   1     3749.56     3819.35     67.15 o 
  -1   0   1      873.28      881.28     64.62 o 
   1   0   1     2534.03     2529.68     58.54 o 
   2   0   1     1061.99     1128.87     38.82 o 
   3   0   1       47.96       91.17      5.57 o 
   4   0   1     2012.82     1972.38     32.51 o 
   5   0   1     1508.27     1502.64     36.42 o 
   6   0   1       73.74       73.27      4.98 o 
   7   0   1      616.38      630.30     18.87 o 
   8   0   1      344.95      355.93     12.98 o 
   9   0   1       39.66       43.95      8.34 o 
 -10   1   1      220.89      172.68     12.12 o 
  -9   1   1      264.79      260.34     11.60 o 
  -8   1   1      490.03      535.23     16.26 o 
  -7   1   1      836.04      863.35     22.55 o 
  -6   1   1       28.29       51.07      4.89 o 
  -5   1   1      291.51      283.08      7.93 o 
  -4   1   1      348.04      340.04      8.19 o 
  -3   1   1     2165.88     2218.25     48.61 o 
  -2   1   1      412.11      442.86     10.93 o 
  -1   1   1       29.57       25.44      1.15 o 
   0   1   1     7420.65     7468.43    141.59 o 
   1   1   1      848.44      885.10     19.26 o 
   2   1   1     3391.45     3445.37     68.05 o 
   3   1   1     7935.86     7710.87    145.96 o 
   4   1   1      108.60      106.50      4.90 o 
   5   1   1      973.88     1049.09     22.67 o 
   7   1   1        6.20       12.89      6.00 o 
   8   1   1      184.47      184.96     12.41 o 
   9   1   1       21.82       16.28      8.44 o 
 -10   2   1      237.81      211.15     12.68 o 
  -9   2   1        3.26        4.79      5.98 o 
  -8   2   1      382.16      390.13     10.22 o 
  -7   2   1       18.08       51.67      4.90 o 
  -6   2   1      838.64      835.03     18.92 o 
  -5   2   1     3249.49     2940.45     51.67 o 
  -4   2   1      390.70      387.45      9.40 o 
  -3   2   1     5884.70     5865.73    125.91 o 
  -2   2   1    15742.33    14891.43    493.79 o 
  -1   2   1    12797.65    12436.68    191.82 o 
   0   2   1       36.05       34.50      2.96 o 
   1   2   1     7352.83     7495.19    140.44 o 
   2   2   1     3561.95     3514.98     60.34 o 
   3   2   1      241.25      273.69     11.15 o 
   4   2   1      307.89      339.61     13.88 o 
   5   2   1      181.99      176.91      7.18 o 
   6   2   1       12.57       41.86      7.17 o 
   7   2   1       74.88       74.99      9.08 o 
   8   2   1       34.15       43.34      8.72 o 
 -11   3   1        0.56       -5.64      8.90 o 
 -10   3   1       53.66       53.37      9.40 o 
  -9   3   1      249.02      253.45     10.68 o 
  -8   3   1      147.13      145.23     10.35 o 
  -7   3   1     1938.73     1866.99     31.69 o 
  -6   3   1     2815.18     2797.94     64.80 o 
  -5   3   1      126.20      165.19      7.35 o 
  -4   3   1     7728.99     7962.47    135.36 o 
  -3   3   1     1945.29     1933.84     37.12 o 
  -2   3   1      523.56      503.64     16.40 o 
  -1   3   1        2.94        5.69      0.76 o 
   0   3   1        0.10        1.84      0.89 o 
   1   3   1     1406.30     1495.84     30.25 o 
   2   3   1       63.86       84.26      4.51 o 
   3   3   1     1840.78     1785.79     47.78 o 
   4   3   1     1413.93     1362.35     25.63 o 
   5   3   1      244.98      243.98     18.92 o 
   6   3   1      354.74      364.56     21.66 o 
   7   3   1      626.66      628.60     20.53 o 
   8   3   1       36.54       39.14      9.07 o 
 -11   4   1      122.76      117.35     13.76 o 
 -10   4   1       39.49       41.12      6.76 o 
  -9   4   1     1051.52     1034.95     25.34 o 
  -8   4   1      548.33      556.92     13.80 o 
  -7   4   1      181.64      201.15      7.75 o 
  -6   4   1      539.07      530.43     15.18 o 
  -5   4   1      480.74      462.74      9.23 o 
  -4   4   1      199.30      206.21      6.41 o 
  -3   4   1      386.56      386.90     10.44 o 
  -2   4   1       83.05       78.49      3.02 o 
  -1   4   1     1686.26     1604.42     33.84 o 
   0   4   1     1874.81     1863.54     40.88 o 
   1   4   1      374.62      347.18     13.40 o 
   2   4   1     2795.84     2779.56     53.42 o 
   3   4   1      221.97      230.14     10.81 o 
   4   4   1        5.43        6.49      4.53 o 
   5   4   1      215.76      204.41     11.10 o 
   6   4   1       11.30        3.81      7.42 o 
   7   4   1       36.49       42.33      9.02 o 
 -11   5   1      151.71      168.54     14.17 o 
 -10   5   1      132.14      146.01      8.02 o 
  -9   5   1      234.50      226.86      8.98 o 
  -8   5   1       23.68       44.10      5.15 o 
  -7   5   1      622.97      641.10     14.53 o 
  -6   5   1     4531.54     4359.83     84.14 o 
  -5   5   1     1357.73     1270.73     26.28 o 
  -4   5   1      951.67      859.25     17.96 o 
  -3   5   1     8880.51     8451.47    134.69 o 
  -2   5   1     5674.85     5571.99     93.91 o 
  -1   5   1       87.28       88.40      6.38 o 
   0   5   1     5822.64     6118.42    169.10 o 
   1   5   1     2220.85     2219.92     49.14 o 
   2   5   1        8.62       39.08      4.47 o 
   3   5   1      389.51      397.85     11.35 o 
   4   5   1       50.12       44.07      8.45 o 
   5   5   1       13.06       23.68      7.27 o 
   6   5   1       70.91       62.38      9.06 o 
 -11   6   1      200.34      218.66     24.68 o 
 -10   6   1      316.90      328.63     17.52 o 
  -9   6   1       30.76       32.16      5.52 o 
  -8   6   1      694.45      704.18     15.82 o 
  -7   6   1      794.13      816.22     17.18 o 
  -6   6   1      575.43      538.79     15.63 o 
  -5   6   1      591.32      620.92     17.08 o 
  -4   6   1      561.68      519.88     17.01 o 
  -3   6   1       23.98       28.99      2.36 o 
  -2   6   1        8.98       12.89      1.55 o 
  -1   6   1      920.20      962.26     22.11 o 
   0   6   1     1704.70     1743.62     51.14 o 
   1   6   1       42.27       48.43      4.60 o 
   2   6   1     1207.87     1224.35     25.78 o 
   3   6   1     1453.35     1434.40     30.24 o 
   4   6   1       98.59       92.72      9.77 o 
   5   6   1       78.12      105.71     12.99 o 
   6   6   1      411.98      425.73     49.31 o 
 -11   7   1        0.11        3.94      6.07 o 
 -10   7   1      336.92      340.26     11.38 o 
  -9   7   1      139.60      133.37      7.23 o 
  -8   7   1      143.91      147.86      8.32 o 
  -7   7   1       89.88       93.24      5.03 o 
  -6   7   1      247.38      260.66      7.51 o 
  -5   7   1      503.05      458.25     17.27 o 
  -4   7   1      479.02      443.80     25.87 o 
  -3   7   1      561.99      557.91     16.36 o 
  -2   7   1     1918.92     1947.34     55.91 o 
  -1   7   1     1124.21     1097.63     33.40 o 
   0   7   1       59.02       62.45      9.79 o 
   1   7   1     1182.26     1166.86     30.03 o 
   2   7   1      218.39      192.57     14.07 o 
   3   7   1       23.34       21.42      9.12 o 
   4   7   1       42.28       50.66     11.39 o 
   5   7   1       21.47       20.01     11.60 o 
 -11   8   1        4.16        9.22      6.31 o 
 -10   8   1       87.82       85.43      7.03 o 
  -9   8   1       15.81       25.55      5.47 o 
  -8   8   1      186.50      193.29      8.14 o 
  -7   8   1     3003.75     2857.40     52.35 o 
  -6   8   1     1823.35     1802.91     33.95 o 
  -5   8   1      520.15      504.80     16.56 o 
  -4   8   1     3981.94     3952.59     70.23 o 
  -3   8   1     2053.21     2045.74     48.43 o 
  -2   8   1       44.67       49.06      5.27 o 
  -1   8   1      985.58     1014.93     22.67 o 
   0   8   1      289.98      283.84      9.81 o 
   1   8   1        1.71        2.19      5.76 o 
   2   8   1       63.78       74.63      8.08 o 
   3   8   1       61.43       44.62     10.88 o 
   4   8   1       31.11       25.77     11.65 o 
 -10   9   1        7.92        9.25      5.83 o 
  -9   9   1      157.06      155.84      7.96 o 
  -8   9   1      539.01      537.84     15.87 o 
  -7   9   1      483.74      460.45     12.12 o 
  -6   9   1       43.05       52.78      4.70 o 
  -5   9   1       10.06       17.45      3.80 o 
  -4   9   1       16.78       24.62      4.65 o 
  -3   9   1       17.98       14.50      4.70 o 
  -2   9   1      642.27      646.76     24.80 o 
  -1   9   1      705.97      722.78     17.66 o 
   0   9   1        6.22        9.83      5.91 o 
   1   9   1      129.38      124.90      9.25 o 
   2   9   1      652.60      623.38     26.22 o 
   3   9   1      213.33      188.89     15.89 o 
 -10  10   1       82.91       82.55      7.26 o 
  -9  10   1        0.03       -1.80      5.44 o 
  -8  10   1       28.72       37.11      5.59 o 
  -7  10   1        3.77       -0.61      4.48 o 
  -6  10   1      417.47      427.45     14.26 o 
  -5  10   1      331.73      317.57     11.97 o 
  -4  10   1       79.72       84.07      6.90 o 
  -3  10   1      251.23      205.75     17.68 o 
  -2  10   1      921.67      898.52     24.40 o 
  -1  10   1      243.50      241.84      9.85 o 
   0  10   1      371.08      372.44     19.46 o 
   1  10   1      285.56      286.23     14.17 o 
   2  10   1        0.85        6.46     11.61 o 
  -9  11   1       87.37       90.98      7.26 o 
  -8  11   1      704.49      673.23     17.78 o 
  -7  11   1      405.98      406.56     12.78 o 
  -6  11   1        6.58        6.47      5.77 o 
  -5  11   1      356.13      379.17     29.04 o 
  -4  11   1      419.94      435.41     15.14 o 
  -3  11   1       42.61       42.71      6.65 o 
  -2  11   1       49.17       60.98      7.27 o 
  -1  11   1       57.04       45.18      9.88 o 
   0  11   1       35.31       34.17      8.23 o 
  -8  12   1      275.42      279.05     11.36 o 
  -7  12   1        2.18        1.36      7.57 o 
  -6  12   1       16.07       22.09     11.78 o 
  -5  12   1        7.95       17.04      6.66 o 
  -4  12   1        7.45        5.55      6.27 o 
  -3  12   1      214.19      210.33     11.98 o 
  -2  12   1       89.68       90.19      8.62 o 
   1 -12   2      122.45      117.49     16.51 o 
   2 -12   2       40.16       27.48      7.12 o 
   3 -12   2       27.29       31.84      6.98 o 
   4 -12   2        0.01        5.31      6.40 o 
   5 -12   2      131.68      100.09     10.19 o 
   6 -12   2        1.52       14.16     10.14 o 
   7 -12   2       96.87       93.31      9.27 o 
  -1 -11   2        2.58       -2.26      8.09 o 
   0 -11   2       27.41       32.60      9.62 o 
   1 -11   2       71.01       74.28      7.58 o 
   2 -11   2      437.96      437.98     15.21 o 
   3 -11   2      365.97      375.02     13.84 o 
   4 -11   2        1.81        7.42      6.00 o 
   5 -11   2      550.85      552.89     21.60 o 
   6 -11   2      727.27      745.51     28.44 o 
   7 -11   2      157.70      162.61     17.25 o 
   8 -11   2      147.60      131.15      8.99 o 
  -2 -10   2      444.74      447.10     17.78 o 
  -1 -10   2      291.44      270.68     13.60 o 
   0 -10   2       32.51       35.91      7.29 o 
   1 -10   2      827.38      815.10     22.66 o 
   2 -10   2      850.75      852.18     23.28 o 
   3 -10   2       17.31       19.42      5.46 o 
   4 -10   2       57.43       64.82     12.04 o 
   5 -10   2      678.97      698.92     20.41 o 
   6 -10   2       95.76       98.66      7.12 o 
   7 -10   2        2.16       10.95      6.13 o 
   8 -10   2        6.83        4.73      5.48 o 
   9 -10   2       26.39       33.33      6.46 o 
  -4  -9   2      134.11      145.07     12.98 o 
  -3  -9   2      132.94      128.18     12.89 o 
  -2  -9   2        9.45        5.89      7.17 o 
  -1  -9   2      319.36      329.52     13.89 o 
   0  -9   2       98.55       96.76      6.80 o 
   1  -9   2       74.04       65.95      5.45 o 
   2  -9   2       15.50       17.71      4.82 o 
   3  -9   2        8.82       14.43      7.60 o 
   4  -9   2      458.34      480.58     15.11 o 
   5  -9   2      390.10      387.63     11.83 o 
   6  -9   2      443.24      469.13     13.89 o 
   7  -9   2     1303.25     1280.38     25.81 o 
   8  -9   2      254.34      255.10     12.31 o 
   9  -9   2      170.49      178.35      8.61 o 
  -5  -8   2      105.73       92.42     19.14 o 
  -4  -8   2        0.01        3.33      8.26 o 
  -3  -8   2        9.19       22.62      7.71 o 
  -2  -8   2       29.61       32.24      7.09 o 
  -1  -8   2       60.20       65.46      7.04 o 
   1  -8   2      600.00      589.71     17.18 o 
   2  -8   2      901.68      865.89     19.60 o 
   3  -8   2      952.80      976.88     24.78 o 
   4  -8   2      386.84      371.84     18.30 o 
   5  -8   2     1980.75     1964.63     36.48 o 
   6  -8   2      240.90      263.61      8.82 o 
   7  -8   2       33.34       35.76      5.09 o 
   8  -8   2      276.43      267.42      9.61 o 
   9  -8   2       53.07       57.39      6.39 o 
  10  -8   2       91.97       88.71     12.49 o 
  -6  -7   2      197.93      173.95     16.63 o 
  -5  -7   2      142.20      142.44     11.20 o 
  -4  -7   2       66.83       59.75      8.53 o 
  -3  -7   2     1077.30     1124.83     30.48 o 
  -2  -7   2     1366.26     1359.04     34.96 o 
  -1  -7   2      118.16      114.70      9.64 o 
   0  -7   2     2925.43     2924.80     59.53 o 
   1  -7   2     3755.16     3651.75     86.09 o 
   2  -7   2      150.98      146.78      9.08 o 
   3  -7   2       53.59       55.61      4.16 o 
   4  -7   2      592.92      586.90     14.50 o 
   5  -7   2      204.82      221.16      8.28 o 
   6  -7   2        0.51       26.22     10.21 o 
   7  -7   2       61.22       62.76      4.70 o 
   8  -7   2      107.30      107.23      5.80 o 
   9  -7   2       62.18       73.73      6.28 o 
  10  -7   2        7.57       20.20     11.57 o 
  -6  -6   2        1.92        2.32      8.24 o 
  -5  -6   2      147.93      166.73     11.96 o 
  -4  -6   2      781.67      809.33     23.86 o 
  -3  -6   2      180.78      165.21      9.32 o 
  -2  -6   2      290.12      287.94     11.92 o 
  -1  -6   2      182.91      177.75      8.83 o 
   0  -6   2       21.50       23.60      3.37 o 
   1  -6   2        0.04       -0.12      2.16 o 
   2  -6   2      800.10      828.63     18.49 o 
   3  -6   2     1587.20     1590.43     25.87 o 
   4  -6   2      968.42      931.47     16.09 o 
   5  -6   2      704.81      697.36     14.11 o 
   6  -6   2     5252.46     5123.25     98.04 o 
   7  -6   2      216.49      223.83      7.44 o 
   8  -6   2        0.36        8.28      4.30 o 
   9  -6   2      181.08      190.23     13.13 o 
  10  -6   2      184.92      173.42     16.43 o 
  -7  -5   2      197.92      189.10     12.39 o 
  -6  -5   2      327.17      322.86     12.67 o 
  -5  -5   2        7.61        9.41      5.80 o 
  -4  -5   2        7.89       14.00      5.28 o 
  -3  -5   2       37.81       34.61      4.98 o 
  -2  -5   2      485.34      483.19     13.59 o 
  -1  -5   2      174.36      154.61      7.10 o 
   0  -5   2       20.27       36.76      3.40 o 
   1  -5   2     2570.47     2498.23     70.75 o 
   2  -5   2     5830.05     5909.46    104.47 o 
   3  -5   2      833.99      877.38     14.80 o 
   4  -5   2     1922.81     1960.75     31.67 o 
   5  -5   2     1352.64     1386.14     23.32 o 
   6  -5   2      362.00      377.79      9.04 o 
   7  -5   2       87.08      107.97      5.21 o 
   8  -5   2        4.39        6.10      4.16 o 
   9  -5   2      211.67      208.31     13.25 o 
  10  -5   2       53.07       49.87      9.02 o 
  -8  -4   2       21.16       22.72      9.37 o 
  -7  -4   2      684.37      730.10     29.22 o 
  -6  -4   2      675.28      684.62     18.13 o 
  -5  -4   2      153.83      153.34     10.16 o 
  -4  -4   2     2084.54     2056.17     58.83 o 
  -3  -4   2     4501.83     4463.35     97.21 o 
  -2  -4   2     1159.93     1112.97     23.70 o 
  -1  -4   2     9976.64    10195.20    159.45 o 
   0  -4   2     3863.97     3795.06     72.20 o 
   1  -4   2     1777.81     1736.49     34.90 o 
   2  -4   2       28.71       37.75      2.17 o 
   3  -4   2     1280.71     1350.05     20.37 o 
   4  -4   2       12.14       40.56      2.67 o 
   5  -4   2      124.09      175.11      5.44 o 
   6  -4   2      210.84      187.23      7.09 o 
   7  -4   2      699.75      659.98     14.77 o 
   8  -4   2      112.29      127.71      9.38 o 
   9  -4   2        2.38        7.54      7.57 o 
  10  -4   2       20.80       24.19      8.68 o 
  -8  -3   2       79.32       67.71     10.02 o 
  -7  -3   2      249.07      264.29     26.61 o 
  -6  -3   2       37.03       51.19      7.10 o 
  -5  -3   2     1007.21     1025.50     28.63 o 
  -4  -3   2     1051.43     1076.26     26.57 o 
  -3  -3   2        2.02       43.83      3.63 o 
  -2  -3   2      201.52      230.88      6.35 o 
  -1  -3   2      315.87      307.38      8.72 o 
   0  -3   2       26.82       26.79      2.08 o 
   1  -3   2      957.15     1023.69     21.50 o 
   2  -3   2     7401.22     7307.41    132.19 o 
   3  -3   2     3540.78     3432.87     58.96 o 
   4  -3   2     1017.15     1067.73     17.87 o 
   5  -3   2     5473.10     5348.22     92.54 o 
   6  -3   2       73.77       91.47      8.04 o 
   7  -3   2        0.24        6.99      8.00 o 
   8  -3   2      242.84      239.61     12.30 o 
   9  -3   2      354.11      350.71     15.12 o 
  10  -3   2        0.24       -4.48      8.32 o 
  -9  -2   2       10.76       25.10      9.16 o 
  -8  -2   2      221.45      227.48     10.77 o 
  -7  -2   2      179.50      180.86      9.03 o 
  -6  -2   2       40.30       36.12      5.18 o 
  -5  -2   2      416.59      436.51     13.48 o 
  -4  -2   2        5.34       23.17      3.70 o 
  -3  -2   2      651.65      619.66     12.57 o 
  -2  -2   2     6083.37     5947.85    132.81 o 
  -1  -2   2    16836.42    17676.90    492.75 o 
   0  -2   2    12599.04    13155.70    276.74 o 
   1  -2   2    11234.35    11422.51    213.77 o 
   2  -2   2     3243.89     3239.67     47.14 o 
   3  -2   2      108.77       91.77      3.22 o 
   4  -2   2     1973.19     1868.33     33.21 o 
   5  -2   2       71.23      107.63      5.70 o 
   6  -2   2       19.04       64.93      5.00 o 
   7  -2   2        9.74       16.70      5.07 o 
   8  -2   2      113.68      102.44      9.26 o 
   9  -2   2      154.98      154.23     10.98 o 
  -9  -1   2        5.61       36.19      8.91 o 
  -8  -1   2      771.14      792.91     18.05 o 
  -7  -1   2      726.08      729.79     16.55 o 
  -6  -1   2       24.49       36.44      4.92 o 
  -5  -1   2     2880.73     2917.71     51.84 o 
  -4  -1   2     8570.18     8592.72    147.08 o 
  -3  -1   2     1200.00     1168.63     23.46 o 
  -2  -1   2    12884.93    13444.17    235.00 o 
  -1  -1   2     3452.07     3358.30     86.84 o 
   0  -1   2      744.82      786.27     17.17 o 
   1  -1   2       21.14       40.68      3.48 o 
   2  -1   2      720.17      736.24     14.78 o 
   3  -1   2       85.67      108.11      3.89 o 
   4  -1   2     1631.06     1643.37     27.21 o 
   5  -1   2      309.79      298.93     15.77 o 
   6  -1   2      721.12      695.76     17.29 o 
   7  -1   2      744.46      754.41     18.91 o 
   8  -1   2      268.60      264.75     11.18 o 
   9  -1   2       54.28       71.20      9.71 o 
 -10   0   2        4.74       -3.73     10.82 o 
  -9   0   2      212.56      217.29     13.45 o 
  -8   0   2     1247.41     1270.70     41.19 o 
  -7   0   2        1.67       36.96      6.47 o 
  -6   0   2      981.54      985.75     20.09 o 
  -5   0   2     1374.30     1390.99     26.10 o 
  -4   0   2        0.11       17.77      2.80 o 
  -3   0   2      191.73      203.21      6.55 o 
  -2   0   2     6635.10     6790.53    134.68 o 
  -1   0   2      437.41      419.38      9.48 o 
   0   0   2     5309.72     5146.56    206.50 o 
   1   0   2    13729.26    13412.01    307.71 o 
   2   0   2     6081.61     6140.28    138.45 o 
   3   0   2     1162.96     1282.32     26.61 o 
   4   0   2     3156.88     3043.56     55.06 o 
   5   0   2     2246.15     2200.72     45.30 o 
   6   0   2      169.68      167.02     13.06 o 
   7   0   2      401.16      412.41     13.25 o 
   8   0   2      382.65      356.39     12.96 o 
   9   0   2        0.18       -4.01     10.29 o 
 -10   1   2       42.62       38.48      9.51 o 
  -9   1   2      201.23      211.43      9.16 o 
  -8   1   2      395.85      387.67     11.28 o 
  -7   1   2      285.76      280.17      9.39 o 
  -6   1   2     1571.97     1578.28     33.80 o 
  -5   1   2       20.99       24.06      3.91 o 
  -4   1   2      695.07      701.92     18.39 o 
  -3   1   2    13728.98    13186.48    257.66 o 
  -2   1   2     4117.97     4181.84     91.56 o 
  -1   1   2     6928.32     6794.68    115.40 o 
   0   1   2    15804.08    15972.51    346.67 o 
   1   1   2     5500.51     5662.73    198.91 o 
   2   1   2       45.13       74.67      4.93 o 
   3   1   2     1411.34     1411.08     29.97 o 
   4   1   2      421.16      455.27     11.02 o 
   5   1   2      150.99      188.06      8.38 o 
   6   1   2        3.84       17.99      5.58 o 
   7   1   2      177.57      166.15     15.55 o 
   8   1   2       96.70       92.31      9.37 o 
 -10   2   2        2.12       11.16      6.83 o 
  -9   2   2      489.52      468.48     14.32 o 
  -8   2   2      851.68      855.20     32.38 o 
  -7   2   2        7.59        6.72      4.61 o 
  -6   2   2     2342.50     2374.47     42.65 o 
  -5   2   2     3917.57     3838.27     66.55 o 
  -4   2   2      190.07      160.23      6.04 o 
  -3   2   2     2161.74     2243.59     67.86 o 
  -2   2   2     2456.16     2472.22     38.83 o 
  -1   2   2       56.46       64.80      1.99 o 
   0   2   2      204.24      222.72      4.12 o 
   1   2   2       93.55      114.36      5.22 o 
   2   2   2        9.61       17.83      2.36 o 
   3   2   2     5146.04     5338.95    101.73 o 
   4   2   2      162.39      149.11      7.97 o 
   5   2   2      423.04      421.85     12.99 o 
   6   2   2      549.55      542.91     17.88 o 
   7   2   2      190.14      193.80     18.33 o 
   8   2   2       27.71       26.74     11.91 o 
 -11   3   2        9.03       14.67      9.29 o 
 -10   3   2      335.58      334.28     16.20 o 
  -9   3   2     1023.12     1034.25     33.58 o 
  -8   3   2       54.70       89.64      6.99 o 
  -7   3   2      312.54      318.99      9.53 o 
  -6   3   2      286.43      283.55      8.95 o 
  -5   3   2      200.52      224.74      7.01 o 
  -4   3   2     1842.74     1926.15     35.17 o 
  -3   3   2     1759.44     1650.43     67.11 o 
  -2   3   2     4971.57     5012.18     94.99 o 
  -1   3   2     1967.91     1990.74     33.76 o 
   0   3   2     4637.24     4579.48     80.68 o 
   1   3   2     5178.03     5239.00     89.49 o 
   2   3   2      117.15      117.24      5.56 o 
   3   3   2     1358.30     1393.56     28.08 o 
   4   3   2      921.03      880.33     53.37 o 
   5   3   2       89.48       85.96      7.94 o 
   6   3   2      301.05      276.85     13.28 o 
   7   3   2      170.99      159.75     11.59 o 
 -11   4   2       26.96       32.30      7.37 o 
 -10   4   2      122.48      146.67      9.76 o 
  -9   4   2      143.96      153.68     10.87 o 
  -8   4   2      342.47      346.80     11.52 o 
  -7   4   2     2060.16     1870.19     38.40 o 
  -6   4   2      169.74      179.93      6.87 o 
  -5   4   2      517.72      469.18     10.02 o 
  -4   4   2    11769.64    11922.01    273.31 o 
  -3   4   2     5190.60     4910.95     86.43 o 
  -2   4   2      292.45      310.72      8.15 o 
  -1   4   2     2161.65     2070.68     30.32 o 
   0   4   2     2899.52     2863.38     51.72 o 
   1   4   2      105.98      101.58      3.59 o 
   2   4   2      151.92      143.73      5.36 o 
   3   4   2      176.85      183.61     10.66 o 
   4   4   2      189.51      206.88     10.71 o 
   5   4   2        4.89       18.79      6.89 o 
   6   4   2       88.71       83.27      9.73 o 
   7   4   2      151.25      127.17     10.95 o 
 -11   5   2       10.64       16.45      8.03 o 
 -10   5   2       84.61       91.85      7.12 o 
  -9   5   2     1150.66     1112.34     23.11 o 
  -8   5   2      448.77      450.47     11.98 o 
  -7   5   2      100.30      134.87     15.96 o 
  -6   5   2     1527.63     1521.95     31.25 o 
  -5   5   2     1051.24     1096.55     22.69 o 
  -4   5   2        4.08        3.29      1.56 o 
  -3   5   2       34.99       43.58      1.68 o 
  -2   5   2        0.98        3.10      1.19 o 
  -1   5   2      191.87      182.05      4.37 o 
   0   5   2      222.50      257.36      7.45 o 
   1   5   2      223.45      216.60     10.97 o 
   2   5   2     1522.33     1522.46     30.94 o 
   3   5   2      283.53      276.63     11.19 o 
   4   5   2      320.91      321.49     18.87 o 
   5   5   2      470.02      458.69     16.78 o 
   6   5   2      106.30       97.92      9.93 o 
 -11   6   2      330.28      327.20     19.57 o 
 -10   6   2      758.95      775.36     18.06 o 
  -9   6   2       37.95       62.90      6.03 o 
  -8   6   2       88.63      101.83      6.12 o 
  -7   6   2       76.83       60.91      4.85 o 
  -6   6   2        2.57        6.77      3.62 o 
  -5   6   2      166.50      174.58      7.94 o 
  -4   6   2      169.91      166.71      4.74 o 
  -3   6   2     1255.67     1252.40     20.43 o 
  -2   6   2      174.00      179.41      8.13 o 
  -1   6   2      989.24      957.80     27.04 o 
   0   6   2     1995.86     2064.19     36.51 o 
   1   6   2      729.81      761.18     16.88 o 
   2   6   2      210.92      212.75     13.66 o 
   3   6   2      553.93      555.18     17.00 o 
   4   6   2        4.87       15.76      6.70 o 
   5   6   2      110.78      114.01     13.47 o 
 -11   7   2       97.23       92.72      7.59 o 
 -10   7   2      142.63      161.68     11.24 o 
  -9   7   2      198.69      202.10      8.60 o 
  -8   7   2     1617.36     1549.58     29.70 o 
  -7   7   2       63.06       73.84      5.10 o 
  -6   7   2       88.27       87.46      6.20 o 
  -5   7   2     1947.04     1955.64     32.01 o 
  -4   7   2     3162.69     3069.86     61.73 o 
  -3   7   2       25.15       26.73      4.50 o 
  -2   7   2     1226.11     1220.47     28.75 o 
  -1   7   2     1992.04     2037.27     42.01 o 
   0   7   2       12.33       21.89      4.02 o 
   1   7   2      284.04      316.20     16.34 o 
   2   7   2        1.41       -1.48      8.27 o 
   3   7   2       90.30       83.94     17.46 o 
   4   7   2       17.51       21.72     10.73 o 
 -11   8   2        5.96        9.76      6.24 o 
 -10   8   2      280.56      255.01     10.93 o 
  -9   8   2      474.58      467.25     12.93 o 
  -8   8   2       20.01       19.86      4.81 o 
  -7   8   2       31.18       29.01      4.50 o 
  -6   8   2      686.80      686.05     19.40 o 
  -5   8   2      454.43      426.74     10.50 o 
  -4   8   2        7.29       10.90      3.08 o 
  -3   8   2      241.62      242.83      8.19 o 
  -2   8   2      131.28      124.25      5.88 o 
  -1   8   2        0.60        7.86      3.83 o 
   0   8   2      290.76      280.58     21.09 o 
   1   8   2      731.74      697.45     20.68 o 
   2   8   2       75.85       61.07     10.45 o 
   3   8   2       35.33       29.53     10.78 o 
   4   8   2      288.84      280.99     23.31 o 
 -10   9   2       70.56       76.92      7.03 o 
  -9   9   2       46.50       52.74      6.12 o 
  -8   9   2      103.78       94.79      6.33 o 
  -7   9   2      107.72       98.84      5.92 o 
  -6   9   2      237.32      232.75      8.11 o 
  -5   9   2       48.75       49.19      4.92 o 
  -4   9   2     1555.13     1560.89     38.08 o 
  -3   9   2     1163.44     1182.14     29.98 o 
  -2   9   2       68.10       64.89      5.05 o 
  -1   9   2      563.08      575.43     15.72 o 
   0   9   2      234.40      256.27     12.13 o 
   1   9   2        2.00        7.43      9.82 o 
   2   9   2       63.59       61.54     11.49 o 
 -10  10   2      220.08      243.76     11.31 o 
  -9  10   2      559.05      553.55     14.56 o 
  -8  10   2      398.93      405.36     12.14 o 
  -7  10   2       22.19       22.85      4.86 o 
  -6  10   2      987.35      996.60     22.71 o 
  -5  10   2     1302.38     1315.24     28.50 o 
  -4  10   2      271.68      265.34     15.54 o 
  -3  10   2      863.14      894.17     24.35 o 
  -2  10   2      236.35      239.81     10.84 o 
  -1  10   2        4.65        3.47      4.88 o 
   0  10   2       63.30       65.86      8.21 o 
   1  10   2       24.15       30.12     10.47 o 
  -9  11   2      125.71      121.07      7.71 o 
  -8  11   2        0.56        4.27      5.48 o 
  -7  11   2       41.94       46.82      5.94 o 
  -6  11   2       67.24       69.39      7.05 o 
  -5  11   2        1.35       -0.18      5.76 o 
  -4  11   2      237.09      244.06     12.36 o 
  -3  11   2       78.89       82.90      7.54 o 
  -2  11   2       11.41       16.05      6.29 o 
  -1  11   2       42.61       41.09      9.91 o 
   0  11   2      267.42      292.78     42.69 o 
  -8  12   2      159.75      156.28     12.45 o 
  -7  12   2      252.24      258.25     12.29 o 
  -6  12   2        5.98        6.13      7.63 o 
  -5  12   2      561.31      572.36     22.02 o 
  -4  12   2      316.16      311.99     13.30 o 
  -3  12   2       55.18       51.62      7.53 o 
  -2  12   2      129.85      130.70     13.41 o 
   1 -12   3      150.73      138.07     13.51 o 
   2 -12   3      177.42      173.83     23.47 o 
   3 -12   3       20.44       21.48      8.68 o 
   4 -12   3      483.70      462.97     26.38 o 
   5 -12   3      686.48      702.94     50.72 o 
   6 -12   3       97.80      117.61     24.80 o 
   7 -12   3      167.11      172.07     11.38 o 
  -1 -11   3       66.64       58.66     11.16 o 
   0 -11   3      506.75      474.21     20.89 o 
   1 -11   3      537.51      533.03     44.33 o 
   2 -11   3        8.17        6.56      5.85 o 
   3 -11   3      573.38      541.05     18.46 o 
   4 -11   3      246.50      256.99     20.51 o 
   5 -11   3        1.20       10.52     11.57 o 
   6 -11   3        1.22        0.55      6.51 o 
   7 -11   3        1.01        4.53      7.01 o 
   8 -11   3        0.50       10.26      7.11 o 
  -2 -10   3      432.29      433.84     17.37 o 
  -1 -10   3      411.73      413.76     25.70 o 
   0 -10   3        1.83       -2.03      6.45 o 
   1 -10   3      303.12      308.70     12.17 o 
   2 -10   3        1.25        5.34      5.15 o 
   3 -10   3       67.93       69.91      6.51 o 
   4 -10   3       22.41       22.90      6.92 o 
   5 -10   3      106.21      115.11      8.20 o 
   6 -10   3      275.52      274.33     11.06 o 
   7 -10   3      121.85      129.50      8.43 o 
   8 -10   3       46.58       48.81      7.45 o 
   9 -10   3      124.93      120.99      9.34 o 
  -4  -9   3       32.79       37.13      9.69 o 
  -3  -9   3        2.31        0.89     10.02 o 
  -2  -9   3       64.28       61.60     10.91 o 
  -1  -9   3        4.82       -2.54      6.49 o 
   0  -9   3      420.66      409.22     13.58 o 
   1  -9   3     1164.77     1166.99     26.12 o 
   2  -9   3       63.74       64.46     12.89 o 
   3  -9   3     1212.47     1203.15     57.07 o 
   4  -9   3     1726.04     1757.76     37.18 o 
   5  -9   3      621.66      630.06     32.06 o 
   6  -9   3      269.66      285.43     10.99 o 
   7  -9   3      584.95      563.72     17.92 o 
   8  -9   3       27.60       29.28      5.80 o 
   9  -9   3       44.33       45.09     10.56 o 
  -5  -8   3       20.75       16.47      9.26 o 
  -4  -8   3      460.30      484.21     20.04 o 
  -3  -8   3      316.20      340.68     24.60 o 
  -2  -8   3       42.70       44.42      7.33 o 
  -1  -8   3     1520.23     1513.69     38.45 o 
   0  -8   3     1510.51     1551.83     45.22 o 
   1  -8   3       73.56       87.45     11.02 o 
   2  -8   3      732.39      695.25     18.76 o 
   3  -8   3     1198.73     1261.96     31.06 o 
   4  -8   3      179.89      203.50     11.62 o 
   5  -8   3       65.42      111.92     10.93 o 
   6  -8   3       85.27       78.31      6.46 o 
   7  -8   3       72.18       74.70      5.94 o 
   8  -8   3        9.48       29.99      7.82 o 
   9  -8   3      273.78      275.54     36.73 o 
  -6  -7   3      223.01      215.44     13.67 o 
  -5  -7   3      200.72      191.80     14.31 o 
  -4  -7   3       48.97       49.96      8.41 o 
  -3  -7   3      595.77      604.40     19.61 o 
  -2  -7   3      508.46      545.39     17.54 o 
  -1  -7   3      269.41      268.49     11.52 o 
   0  -7   3       51.78       51.27      4.53 o 
   1  -7   3       92.86      103.90      7.57 o 
   2  -7   3      919.28      918.44     20.26 o 
   3  -7   3      137.35      164.44      6.91 o 
   4  -7   3      315.37      346.66     11.64 o 
   5  -7   3     1446.48     1461.13     27.86 o 
   6  -7   3     1212.27     1316.76     29.34 o 
   7  -7   3       14.17       15.53      4.76 o 
   8  -7   3      806.48      802.43     20.27 o 
   9  -7   3      303.15      312.91     18.16 o 
  10  -7   3       62.78       60.53     11.59 o 
  -7  -6   3       95.12      102.70     11.28 o 
  -6  -6   3       42.26       37.68      9.05 o 
  -5  -6   3       16.16       28.37      8.01 o 
  -4  -6   3        0.47       -0.06      6.61 o 
  -3  -6   3      313.54      307.25     12.95 o 
  -2  -6   3      123.99      124.02      7.87 o 
  -1  -6   3      563.16      561.44     16.58 o 
   0  -6   3     4293.62     4267.01    100.04 o 
   1  -6   3     1039.27     1052.67     23.18 o 
   2  -6   3     2517.98     2616.83     60.11 o 
   3  -6   3     4211.21     4222.54     66.67 o 
   4  -6   3     1055.19     1041.62     22.78 o 
   5  -6   3      907.34      915.28     16.38 o 
   6  -6   3      592.80      595.54     19.81 o 
   7  -6   3      115.71      119.76      6.14 o 
   8  -6   3      143.52      139.06      9.84 o 
   9  -6   3      198.48      180.43     10.84 o 
  10  -6   3        3.83        7.89      8.16 o 
  -7  -5   3       68.10       81.09      8.50 o 
  -6  -5   3       17.22       17.33      6.84 o 
  -5  -5   3     1315.82     1376.48     30.24 o 
  -4  -5   3     1535.98     1535.55     32.73 o 
  -3  -5   3       10.07       20.44      4.86 o 
  -2  -5   3     1487.59     1508.96     31.01 o 
  -1  -5   3     7368.65     7463.89    128.92 o 
   0  -5   3      918.28      950.51     19.88 o 
   1  -5   3      587.39      585.21     19.96 o 
   2  -5   3     1240.43     1212.14     19.94 o 
   3  -5   3      850.46      891.06     15.18 o 
   4  -5   3      195.41      227.75      5.92 o 
   5  -5   3       39.44       51.09      3.57 o 
   6  -5   3      548.10      535.77     11.18 o 
   7  -5   3       31.50       59.34      4.56 o 
   8  -5   3      145.86      139.47      9.55 o 
   9  -5   3      347.19      322.14     17.28 o 
  10  -5   3        2.76        5.24      8.36 o 
  -8  -4   3        0.24       -0.93      7.21 o 
  -7  -4   3      413.20      413.46     14.37 o 
  -6  -4   3      767.83      787.70     20.08 o 
  -5  -4   3        6.64        5.86      5.42 o 
  -4  -4   3      546.86      560.85     15.00 o 
  -3  -4   3      135.36      157.07      5.97 o 
  -2  -4   3     1296.19     1378.12     25.51 o 
  -1  -4   3      167.36      185.20      7.01 o 
   0  -4   3     1098.36     1116.61     23.07 o 
   1  -4   3     3582.49     3548.24     66.75 o 
   2  -4   3      989.94      945.41     16.97 o 
   3  -4   3      214.64      223.58      7.52 o 
   4  -4   3     3292.05     3292.44     48.50 o 
   5  -4   3     6035.76     5856.89     99.71 o 
   6  -4   3      124.41      111.30      5.02 o 
   7  -4   3      878.05      835.68     23.14 o 
   8  -4   3      627.73      597.93     18.96 o 
   9  -4   3       11.34       31.22      8.30 o 
  10  -4   3       86.91       75.74      9.75 o 
  -9  -3   3        6.59        6.65      9.33 o 
  -8  -3   3      519.95      549.76     16.70 o 
  -7  -3   3       36.86       28.90      6.79 o 
  -6  -3   3       19.78       44.82      6.40 o 
  -5  -3   3       38.21       36.13      5.07 o 
  -4  -3   3      613.73      614.77     14.86 o 
  -3  -3   3      146.69      186.98      7.13 o 
  -2  -3   3     2450.54     2501.80     50.23 o 
  -1  -3   3     5138.57     5385.85    124.01 o 
   0  -3   3     3299.14     3292.06     62.68 o 
   1  -3   3      278.84      291.94      6.01 o 
   2  -3   3     6223.89     6063.04    115.98 o 
   3  -3   3      747.63      711.72     13.33 o 
   4  -3   3       89.34      121.12      4.75 o 
   5  -3   3      190.69      219.90      6.98 o 
   6  -3   3       72.75       73.96      5.36 o 
   7  -3   3      777.23      746.40     27.85 o 
   8  -3   3      167.61      176.84     10.82 o 
   9  -3   3        8.88       16.35      9.07 o 
  -9  -2   3      385.60      386.77     14.32 o 
  -8  -2   3      350.29      365.52     13.26 o 
  -7  -2   3        0.02        2.38      5.78 o 
  -6  -2   3     1678.91     1696.23     32.23 o 
  -5  -2   3     3099.86     3043.79     54.26 o 
  -4  -2   3      480.18      478.87     13.47 o 
  -3  -2   3      406.95      377.42     23.29 o 
  -2  -2   3     9787.83    10095.30    378.15 o 
  -1  -2   3    11072.35    11002.81    237.72 o 
   0  -2   3        1.41        2.51      1.07 o 
   1  -2   3     1708.51     1682.88     38.94 o 
   2  -2   3      552.44      620.12     12.20 o 
   3  -2   3       13.91       55.31      2.56 o 
   4  -2   3       31.09       65.60      4.92 o 
   5  -2   3      774.24      730.17     14.88 o 
   6  -2   3      177.16      166.59     12.15 o 
   7  -2   3      326.23      316.55     11.83 o 
   8  -2   3      204.64      218.26     14.08 o 
   9  -2   3        3.71       14.78      8.28 o 
 -10  -1   3      291.87      278.67     24.95 o 
  -9  -1   3        2.46        9.87      6.88 o 
  -8  -1   3      177.25      173.22      8.35 o 
  -7  -1   3      586.58      597.48     14.58 o 
  -6  -1   3       98.55      106.81      6.22 o 
  -5  -1   3      187.24      233.31      7.81 o 
  -4  -1   3      464.07      478.22      9.43 o 
  -3  -1   3       48.32       57.08      4.67 o 
  -2  -1   3       11.91       11.45      2.16 o 
  -1  -1   3       50.02       52.44      7.27 o 
   0  -1   3     7434.86     7296.51    136.92 o 
   1  -1   3     3240.03     3143.32     80.30 o 
   2  -1   3       65.56       88.39      4.08 o 
   3  -1   3     5009.55     4978.15     85.02 o 
   4  -1   3     3625.71     3536.07     56.57 o 
   5  -1   3        3.16       14.30      4.25 o 
   6  -1   3      985.25      916.86     21.48 o 
   7  -1   3      483.67      466.84     14.06 o 
   8  -1   3        7.69       35.11      8.27 o 
   9  -1   3      153.20      141.56     11.18 o 
 -10   0   3       63.43       68.37      8.99 o 
  -9   0   3      161.40      165.79      9.54 o 
  -8   0   3       52.60       47.27      6.44 o 
  -7   0   3       69.97       94.96      8.79 o 
  -6   0   3       13.39       40.63      4.65 o 
  -5   0   3      932.76      931.64     18.30 o 
  -4   0   3     2075.71     2049.07     36.06 o 
  -3   0   3      305.52      283.88     14.24 o 
  -2   0   3     3661.49     3709.62     71.24 o 
  -1   0   3     5212.36     5008.63    126.85 o 
   0   0   3      561.44      524.89     12.71 o 
   1   0   3     2976.25     2897.40    139.31 o 
   2   0   3       50.89       35.35      3.22 o 
   3   0   3       73.89       97.23      8.57 o 
   4   0   3        8.94       48.44      7.69 o 
   5   0   3       21.81       31.43      5.00 o 
   6   0   3      137.32      130.71      7.52 o 
   7   0   3      163.82      179.15     10.98 o 
   8   0   3        2.07       18.04      6.63 o 
 -10   1   3      122.70      126.58     10.59 o 
  -9   1   3      461.18      455.48     21.39 o 
  -8   1   3      132.25      127.70      7.10 o 
  -7   1   3     1118.34     1085.74     22.14 o 
  -6   1   3     4074.37     4001.70     80.51 o 
  -5   1   3     4140.76     4243.37     84.21 o 
  -4   1   3      741.92      784.49     29.55 o 
  -3   1   3     5014.35     4959.77    114.22 o 
  -2   1   3     8764.08     8860.19    241.73 o 
  -1   1   3      489.77      488.76     11.64 o 
   0   1   3     1597.62     1722.59     39.00 o 
   1   1   3      272.96      258.03     12.62 o 
   2   1   3       53.79       57.44      3.56 o 
   3   1   3        0.90       23.09      2.38 o 
   4   1   3      474.21      452.12     12.30 o 
   5   1   3      978.41      905.60     21.17 o 
   6   1   3      102.32       90.40      7.05 o 
   7   1   3      159.44      155.18     13.11 o 
   8   1   3       18.45       23.73      8.02 o 
 -11   2   3      229.98      222.63     21.75 o 
 -10   2   3      187.92      189.50     12.77 o 
  -9   2   3      111.85      111.85      8.10 o 
  -8   2   3      273.19      259.56      9.41 o 
  -7   2   3      729.05      707.89     15.68 o 
  -6   2   3        4.90       19.71      3.65 o 
  -5   2   3       60.39       66.55      3.27 o 
  -4   2   3      341.02      318.14     11.73 o 
  -3   2   3        4.56        6.86      2.34 o 
  -2   2   3      413.13      432.15     10.74 o 
  -1   2   3     8889.62     9035.68    179.05 o 
   0   2   3     4429.40     4322.93     83.22 o 
   1   2   3        1.25        7.10      2.21 o 
   2   2   3     3194.62     3211.98     61.69 o 
   3   2   3     2788.99     2790.61     55.07 o 
   4   2   3      286.34      308.61     13.95 o 
   5   2   3      800.94      767.07     21.90 o 
   6   2   3      141.47      138.00     15.35 o 
   7   2   3        1.40       10.97      7.69 o 
   8   2   3      108.99      102.22     10.20 o 
 -11   3   3      145.00      152.18     25.07 o 
 -10   3   3       37.29       41.76      8.31 o 
  -9   3   3        4.84        4.13      5.91 o 
  -8   3   3      314.17      316.12     11.18 o 
  -7   3   3      465.07      463.62     11.60 o 
  -6   3   3     2018.74     2008.24     40.34 o 
  -5   3   3     4013.74     3832.60     60.65 o 
  -4   3   3     1375.87     1290.66     23.80 o 
  -3   3   3     1256.43     1218.65     24.76 o 
  -1   3   3     8931.78     9177.89    164.13 o 
   0   3   3      108.63      122.48      3.25 o 
   1   3   3      611.31      621.73     14.76 o 
   2   3   3      395.82      423.55      9.94 o 
   3   3   3       42.08       62.47      4.48 o 
   4   3   3       37.34       44.36      6.38 o 
   5   3   3       72.16       73.75     11.38 o 
   6   3   3        6.24       21.84      8.31 o 
   7   3   3        0.72       13.37      9.86 o 
 -11   4   3      153.41      148.86      8.81 o 
 -10   4   3      294.24      299.63     14.10 o 
  -9   4   3      245.69      229.94     14.41 o 
  -8   4   3     1205.89     1117.74     25.19 o 
  -7   4   3     2640.45     2638.99     52.34 o 
  -6   4   3     1372.58     1355.76     27.69 o 
  -5   4   3      208.78      213.91      6.84 o 
  -4   4   3     3676.21     3559.35     70.32 o 
  -3   4   3     1801.09     1787.44     35.86 o 
  -2   4   3     1205.24     1227.25     24.74 o 
  -1   4   3     1266.19     1314.09     35.33 o 
   0   4   3      689.06      718.18     12.31 o 
   1   4   3     1742.55     1774.55     34.97 o 
   2   4   3      320.41      346.28     18.55 o 
   3   4   3       85.64       83.75      6.56 o 
   4   4   3      848.76      843.39     27.72 o 
   5   4   3      390.72      364.66     14.80 o 
   6   4   3       97.63       87.06     13.50 o 
 -11   5   3      161.25      162.78      8.99 o 
 -10   5   3        3.54       13.85      5.94 o 
  -9   5   3       42.94       59.39      5.99 o 
  -8   5   3      537.25      518.87     14.46 o 
  -7   5   3      108.19      141.41     11.66 o 
  -6   5   3       12.40       33.36      4.93 o 
  -5   5   3     1179.08     1168.02     28.84 o 
  -4   5   3     1517.26     1434.32     29.44 o 
  -3   5   3      289.95      286.37      6.02 o 
  -2   5   3     3948.00     3967.86     63.69 o 
  -1   5   3     1700.05     1543.31     27.22 o 
   0   5   3       62.96       57.79      3.57 o 
   1   5   3      938.88      965.35     20.35 o 
   2   5   3      877.55      893.33     22.90 o 
   3   5   3       82.41       77.30      6.82 o 
   4   5   3      179.86      160.04      9.67 o 
   5   5   3      253.78      216.95     24.78 o 
   6   5   3        0.85        7.55      9.05 o 
 -11   6   3       19.09       23.11      6.67 o 
 -10   6   3       28.10       31.23      6.19 o 
  -9   6   3      431.28      413.67     19.04 o 
  -8   6   3     1550.35     1448.48     28.08 o 
  -7   6   3      689.25      672.38     14.72 o 
  -6   6   3     7174.73     7176.70    135.47 o 
  -5   6   3     2284.57     2173.09     44.35 o 
  -4   6   3       24.82       28.19      3.68 o 
  -3   6   3     3670.31     3599.33     52.33 o 
  -2   6   3     3453.05     3446.16     50.37 o 
  -1   6   3        0.93        4.25      2.15 o 
   0   6   3       44.96       51.32      4.71 o 
   1   6   3      120.50      134.13      5.99 o 
   2   6   3       53.52       77.37      6.98 o 
   3   6   3       12.71       13.18      5.96 o 
   4   6   3        1.37        1.95      6.65 o 
   5   6   3       33.39       32.01     11.49 o 
 -11   7   3      539.08      587.27     15.79 o 
 -10   7   3      142.03      135.67      7.96 o 
  -9   7   3      149.09      136.47      7.44 o 
  -8   7   3      981.14      999.58     20.72 o 
  -7   7   3      366.67      385.28     10.32 o 
  -6   7   3      118.03      121.67      4.98 o 
  -5   7   3      176.84      175.95      6.27 o 
  -4   7   3       42.98       49.91      2.95 o 
  -3   7   3      551.20      554.14      9.37 o 
  -2   7   3      279.62      276.01     11.87 o 
  -1   7   3      664.67      677.84     15.98 o 
   0   7   3     1006.95     1020.34     26.48 o 
   1   7   3      619.88      598.53     23.15 o 
   2   7   3       16.35       19.45     10.28 o 
   3   7   3     1265.60     1157.56     40.41 o 
   4   7   3      105.60       99.00     13.21 o 
 -11   8   3      106.86      122.49      9.02 o 
 -10   8   3       31.83       39.35      6.69 o 
  -9   8   3       69.02       79.86      9.12 o 
  -8   8   3        3.27       12.06      4.59 o 
  -7   8   3      117.30      107.04      5.82 o 
  -6   8   3      701.01      696.72     15.18 o 
  -5   8   3      609.05      590.17     13.03 o 
  -4   8   3      764.63      736.75     15.12 o 
  -3   8   3      482.58      473.89     20.67 o 
  -2   8   3      773.95      768.35     24.45 o 
  -1   8   3      407.92      407.58     11.64 o 
   0   8   3      160.01      176.07     11.14 o 
   1   8   3      522.09      503.39     36.90 o 
   2   8   3       38.79       30.98     17.28 o 
   3   8   3      143.63      155.57     14.63 o 
 -10   9   3      611.52      603.98     15.67 o 
  -9   9   3      561.17      514.13     13.86 o 
  -8   9   3      152.28      149.20      7.26 o 
  -7   9   3     1755.58     1684.24     32.41 o 
  -6   9   3     1181.46     1158.15     23.09 o 
  -5   9   3       90.02       91.46     10.15 o 
  -4   9   3      908.35      931.30     18.72 o 
  -3   9   3     1207.84     1174.31     29.97 o 
  -2   9   3       43.68       48.27      4.90 o 
  -1   9   3       82.46       93.00      7.28 o 
   0   9   3        3.93        8.49      7.91 o 
   1   9   3        0.93       -5.79      8.83 o 
   2   9   3       24.72       28.35     10.96 o 
 -10  10   3        0.84        1.44      5.80 o 
  -9  10   3       48.40       46.89      6.11 o 
  -8  10   3      161.46      152.11      7.57 o 
  -7  10   3       12.03       11.67      4.80 o 
  -6  10   3        0.76        2.58      4.29 o 
  -5  10   3        4.50        5.74      4.14 o 
  -4  10   3      552.53      542.42     16.91 o 
  -3  10   3       50.43       40.42      6.19 o 
  -2  10   3      218.42      217.91     19.10 o 
  -1  10   3      598.40      615.05     31.02 o 
   0  10   3      184.18      176.45     13.52 o 
   1  10   3       36.02       44.66     11.04 o 
  -9  11   3        0.88       -0.97      5.45 o 
  -8  11   3        2.01        1.33      5.32 o 
  -7  11   3      335.99      360.62     11.83 o 
  -6  11   3      274.60      270.49     10.00 o 
  -5  11   3        6.02        1.24      5.95 o 
  -4  11   3       16.93       17.03      6.39 o 
  -3  11   3      264.40      260.32     12.02 o 
  -2  11   3      172.27      167.02     10.05 o 
  -1  11   3        0.43      -12.16     13.51 o 
  -7  12   3      462.13      485.55     16.86 o 
  -6  12   3       55.55       63.70      7.89 o 
  -5  12   3       57.55       69.68      8.09 o 
  -4  12   3      237.73      227.92     11.64 o 
  -3  12   3        4.57        0.83      6.65 o 
   1 -12   4      156.12      155.57     10.10 o 
   2 -12   4      432.52      450.19     16.07 o 
   3 -12   4       65.73       74.13      7.97 o 
   4 -12   4       18.36       18.74      6.91 o 
   5 -12   4       83.47       87.01     26.00 o 
   6 -12   4        3.06        4.66      8.53 o 
  -1 -11   4       19.37       12.97     10.78 o 
   0 -11   4      217.95      218.29     18.72 o 
   1 -11   4      137.94      154.89     16.35 o 
   2 -11   4      111.91      123.30     20.03 o 
   3 -11   4       10.06       11.04      6.14 o 
   4 -11   4        3.14       12.86      7.40 o 
   5 -11   4       53.93       44.70     10.03 o 
   6 -11   4        2.98        8.35      6.88 o 
   7 -11   4      153.92      168.48     11.18 o 
  -2 -10   4        9.32        6.31      8.12 o 
  -1 -10   4      427.68      421.44     16.71 o 
   0 -10   4      206.82      174.18     12.58 o 
   1 -10   4        0.77        4.33      5.55 o 
   2 -10   4      576.56      585.63     17.62 o 
   3 -10   4     1869.99     1850.79     61.98 o 
   4 -10   4      284.09      315.71     58.82 o 
   5 -10   4      709.04      700.81     20.87 o 
   6 -10   4      541.47      576.94     16.38 o 
   7 -10   4      239.23      251.85     13.50 o 
   8 -10   4        3.13       19.89      8.13 o 
  -4  -9   4       34.59       31.49      9.59 o 
  -3  -9   4      100.05      100.20     10.20 o 
  -2  -9   4      270.63      289.95     14.43 o 
  -1  -9   4      727.96      689.00     23.61 o 
   0  -9   4        5.32        6.04      4.89 o 
   1  -9   4     1023.09     1023.52     26.57 o 
   2  -9   4      319.75      341.18     14.51 o 
   3  -9   4       17.32       14.17      7.55 o 
   4  -9   4        5.05        5.98      5.18 o 
   5  -9   4       37.65       33.44      5.45 o 
   6  -9   4       37.05       46.03      6.30 o 
   7  -9   4        8.50       28.70      6.54 o 
   8  -9   4      201.75      218.88     15.10 o 
   9  -9   4      217.01      202.80     22.77 o 
  -5  -8   4        2.69        2.00      9.18 o 
  -4  -8   4      430.67      439.47     21.43 o 
  -3  -8   4      862.13      848.85     32.17 o 
  -2  -8   4        4.71       13.44      6.68 o 
  -1  -8   4      194.88      193.46     10.87 o 
   0  -8   4      149.48      148.46      7.35 o 
   1  -8   4       30.74       33.42      4.81 o 
   2  -8   4        0.10        1.65      5.02 o 
   3  -8   4       79.62       92.01      6.16 o 
   4  -8   4      414.64      430.68     14.10 o 
   5  -8   4      361.30      382.85     13.95 o 
   6  -8   4      655.49      666.36     17.43 o 
   7  -8   4      279.92      294.91     11.77 o 
   8  -8   4       39.93       30.26      9.76 o 
   9  -8   4       63.46       55.27     21.00 o 
  -6  -7   4       37.45       24.67      9.77 o 
  -5  -7   4        0.44        0.66      8.42 o 
  -4  -7   4       57.44       45.89      8.53 o 
  -3  -7   4        0.11        6.03      6.75 o 
  -2  -7   4     1264.90     1227.29     32.24 o 
  -1  -7   4      745.32      706.73     20.56 o 
   0  -7   4       33.95       48.23      8.42 o 
   1  -7   4      868.02      856.23     17.14 o 
   2  -7   4     3747.85     3872.22     77.44 o 
   3  -7   4     1406.53     1414.13     34.47 o 
   4  -7   4      419.48      426.55     11.99 o 
   5  -7   4      443.78      435.37     12.56 o 
   6  -7   4      605.27      617.35     21.05 o 
   7  -7   4        0.65        6.89      5.21 o 
   8  -7   4      336.62      286.32     21.85 o 
   9  -7   4        5.66        9.89      9.74 o 
  -7  -6   4        0.84       -5.03      9.05 o 
  -6  -6   4      240.52      243.33     14.11 o 
  -5  -6   4      214.76      203.17     12.05 o 
  -4  -6   4        2.83        7.52      6.87 o 
  -3  -6   4     1110.70     1150.38     30.63 o 
  -2  -6   4     3443.21     3393.12     79.79 o 
  -1  -6   4        2.22        4.81      5.25 o 
   0  -6   4     1272.63     1279.51     27.22 o 
   1  -6   4     1730.19     1808.14     37.14 o 
   2  -6   4       62.76       84.70      4.44 o 
   3  -6   4        9.78       34.18      3.94 o 
   4  -6   4      242.73      262.57      7.22 o 
   5  -6   4        2.30       17.12      3.73 o 
   6  -6   4       20.84       39.74      4.04 o 
   7  -6   4      469.27      469.28     23.40 o 
   8  -6   4      339.72      330.44     17.31 o 
   9  -6   4        2.73       14.49      7.70 o 
  -7  -5   4       87.94       89.96     10.47 o 
  -6  -5   4        0.57        7.93      6.75 o 
  -5  -5   4      594.62      609.34     23.36 o 
  -4  -5   4     1221.89     1249.82     27.62 o 
  -3  -5   4       52.79       51.22      5.45 o 
  -2  -5   4      199.52      197.40      8.96 o 
  -1  -5   4       67.40       73.15      3.73 o 
   0  -5   4       57.23       64.59      3.06 o 
   1  -5   4      438.69      468.73      9.36 o 
   2  -5   4      165.25      184.89     10.27 o 
   3  -5   4     3893.88     4081.77     70.19 o 
   4  -5   4     1133.52     1127.59     21.09 o 
   5  -5   4     1041.95     1032.36     18.10 o 
   6  -5   4      792.08      780.50     15.95 o 
   7  -5   4      344.35      349.56     16.33 o 
   8  -5   4       10.15       21.87      7.33 o 
   9  -5   4       65.95       71.11      9.06 o 
  -8  -4   4        9.10        8.47      7.64 o 
  -7  -4   4       17.84       28.35      7.30 o 
  -6  -4   4        9.03        1.74      6.24 o 
  -5  -4   4      233.22      243.70     10.40 o 
  -4  -4   4        1.30        8.28      4.99 o 
  -3  -4   4     1180.66     1206.10     22.59 o 
  -2  -4   4     2149.88     2098.18     41.25 o 
  -1  -4   4     2408.04     2448.35     44.04 o 
   0  -4   4      908.78      972.52     34.86 o 
   1  -4   4     5957.53     5968.84    111.95 o 
   2  -4   4     2332.76     2230.83     42.66 o 
   3  -4   4        0.07        7.70      2.26 o 
   4  -4   4      820.79      854.27     15.12 o 
   5  -4   4      506.60      529.22     14.16 o 
   6  -4   4       50.94       57.00     10.79 o 
   7  -4   4      380.76      328.32     13.22 o 
   8  -4   4       57.26       55.24      8.24 o 
   9  -4   4      408.62      379.23     21.41 o 
  -9  -3   4      146.60      153.44     10.23 o 
  -8  -3   4        2.50        5.55      7.12 o 
  -7  -3   4      878.00      886.15     22.11 o 
  -6  -3   4     1336.77     1328.67     29.63 o 
  -5  -3   4      280.53      278.43     13.02 o 
  -4  -3   4     4565.17     4589.10     79.06 o 
  -3  -3   4    10109.80    10409.17    195.71 o 
  -2  -3   4       10.72       14.69      5.78 o 
  -1  -3   4     2353.23     2476.46     55.36 o 
   0  -3   4     1806.34     1757.16     33.67 o 
   1  -3   4      485.51      471.62     11.35 o 
   2  -3   4      204.18      263.22      6.01 o 
   3  -3   4        9.61       14.56      2.47 o 
   4  -3   4       70.28       80.88      4.02 o 
   5  -3   4       29.54       54.31      4.62 o 
   6  -3   4        6.74       23.89      6.23 o 
   7  -3   4      311.31      287.52     12.97 o 
   8  -3   4       80.14       79.00     10.72 o 
   9  -3   4       11.54       14.83      8.50 o 
  -9  -2   4      185.58      191.53     14.06 o 
  -8  -2   4      440.71      464.40     15.10 o 
  -7  -2   4       71.07       70.55      6.48 o 
  -6  -2   4      244.62      237.87      8.90 o 
  -5  -2   4     1216.31     1229.77     21.62 o 
  -4  -2   4      171.89      187.03      9.83 o 
  -3  -2   4      437.73      444.07     19.80 o 
  -2  -2   4     1391.57     1487.13     35.65 o 
  -1  -2   4     2588.96     2563.78     65.33 o 
   0  -2   4     2257.67     2273.81     49.78 o 
   1  -2   4       20.88       18.43      1.58 o 
   2  -2   4    12271.21    12647.38    243.09 o 
   3  -2   4     3996.47     3937.30     62.42 o 
   4  -2   4      114.60      108.30      3.90 o 
   5  -2   4      825.41      805.59     18.65 o 
   6  -2   4     1114.00     1032.53     25.80 o 
   7  -2   4       12.86       18.52      7.23 o 
   8  -2   4       70.49       56.46      8.89 o 
   9  -2   4       58.06       57.65      9.50 o 
 -10  -1   4      278.39      272.09     27.09 o 
  -9  -1   4       21.77       27.40      7.32 o 
  -8  -1   4       37.10       40.68      6.28 o 
  -7  -1   4        2.63       19.91      5.23 o 
  -6  -1   4      820.08      813.97     17.48 o 
  -5  -1   4       76.96       88.79      5.37 o 
  -4  -1   4      852.61      850.05     16.85 o 
  -3  -1   4     5795.56     5545.76    128.02 o 
  -2  -1   4     2572.54     2553.92     54.21 o 
  -1  -1   4       76.39       92.14      4.16 o 
   0  -1   4     2933.92     2912.03     55.16 o 
   1  -1   4     4173.36     4128.35     78.13 o 
   2  -1   4      165.89      184.15      5.68 o 
   3  -1   4      429.37      442.34     10.96 o 
   4  -1   4      573.73      562.86     13.87 o 
   5  -1   4      444.86      421.23     12.26 o 
   6  -1   4      503.89      494.41     14.08 o 
   7  -1   4        9.56        4.88      5.75 o 
 -10   0   4      375.70      373.46     16.98 o 
  -9   0   4        4.43       20.24      6.28 o 
  -8   0   4     1559.04     1511.77     37.14 o 
  -7   0   4     2668.31     2677.02     70.31 o 
  -6   0   4      322.43      310.15      9.69 o 
  -5   0   4     4004.37     4116.07     65.49 o 
  -4   0   4     9275.22     9293.23    184.46 o 
  -3   0   4     1316.78     1511.53     35.50 o 
  -2   0   4       94.35       99.22      4.18 o 
  -1   0   4     1696.43     1663.72     42.98 o 
   0   0   4      902.59      893.93     17.56 o 
   1   0   4       37.91      112.22      4.16 o 
   2   0   4      220.96      282.48     11.87 o 
   3   0   4      975.78      981.45     25.31 o 
   4   0   4       24.33       46.59      5.54 o 
   5   0   4      113.58      128.49      8.10 o 
   6   0   4      301.63      265.69     12.25 o 
   7   0   4      115.53      113.25     10.04 o 
   8   0   4       39.22       40.30      7.24 o 
 -10   1   4       60.62       62.25      8.00 o 
  -9   1   4      297.48      286.21     15.74 o 
  -8   1   4       38.51       46.96      6.20 o 
  -7   1   4        2.31       17.27      4.71 o 
  -6   1   4       42.36       62.56      4.30 o 
  -5   1   4      326.24      353.91      8.64 o 
  -4   1   4      172.07      160.79      6.39 o 
  -3   1   4      693.35      690.88     26.16 o 
  -2   1   4     9356.72     9292.46    368.90 o 
  -1   1   4     2649.32     2564.39     78.37 o 
   0   1   4       88.63      109.63      4.44 o 
   1   1   4     9209.65     9113.61    183.78 o 
   2   1   4     6150.43     6092.71    133.87 o 
   3   1   4       15.05       10.64      5.30 o 
   4   1   4      715.27      744.67     17.61 o 
   5   1   4     1859.63     1713.07     43.40 o 
   6   1   4       50.21       67.94      6.75 o 
   7   1   4      115.36      103.15      9.29 o 
   8   1   4       63.29       50.44      8.78 o 
 -11   2   4      237.03      230.97     16.75 o 
 -10   2   4       22.63       25.76      7.12 o 
  -9   2   4       21.13       40.47      6.10 o 
  -8   2   4        0.55        8.72      4.93 o 
  -7   2   4      422.10      417.66     14.03 o 
  -6   2   4      445.84      420.11      9.23 o 
  -5   2   4       13.85       22.71      3.01 o 
  -4   2   4     3537.08     3493.02     80.07 o 
  -3   2   4     1834.61     1752.30     33.78 o 
  -2   2   4       93.88      126.00      3.64 o 
  -1   2   4      564.68      561.22     10.33 o 
   0   2   4     2054.71     2034.40     34.63 o 
   1   2   4        5.14       33.89      4.21 o 
   2   2   4      428.42      429.71     20.55 o 
   3   2   4       74.02       74.85      4.87 o 
   4   2   4      408.18      409.08     11.90 o 
   5   2   4      555.39      524.75     17.14 o 
   6   2   4       32.53       37.32      7.57 o 
   7   2   4      294.45      305.02     18.53 o 
 -11   3   4      425.29      421.85     25.34 o 
 -10   3   4       38.64       28.34      7.15 o 
  -9   3   4     1013.31      941.73     22.73 o 
  -8   3   4     2259.47     2292.93     42.23 o 
  -7   3   4     1293.01     1276.99     24.65 o 
  -6   3   4      777.70      822.56     21.04 o 
  -5   3   4     4039.69     4085.77     95.16 o 
  -4   3   4     1220.96     1156.72     26.53 o 
  -3   3   4      305.85      297.45      6.89 o 
  -2   3   4      549.37      523.87     12.52 o 
  -1   3   4        0.39        3.04      1.09 o 
   0   3   4        4.39       41.07      3.23 o 
   1   3   4       47.43       79.70      3.62 o 
   2   3   4      818.45      805.72     42.61 o 
   3   3   4      541.63      538.25     13.56 o 
   4   3   4       21.44       18.27      6.05 o 
   5   3   4       78.68       70.66      8.14 o 
   6   3   4       64.40       64.38      8.72 o 
   7   3   4       10.50        7.34      8.30 o 
 -11   4   4       22.74       25.17      6.71 o 
 -10   4   4      219.64      211.25     10.49 o 
  -9   4   4       35.83       47.99      6.55 o 
  -8   4   4       54.45       59.02      6.06 o 
  -7   4   4       89.75      116.07      5.97 o 
  -6   4   4      192.66      193.83     14.13 o 
  -5   4   4       77.77       71.45      3.50 o 
  -4   4   4      952.20      909.28     16.65 o 
  -3   4   4     3380.69     3196.77     50.45 o 
  -2   4   4     4322.71     4223.91     61.23 o 
  -1   4   4      660.15      730.37     27.63 o 
   0   4   4     2460.12     2465.65     42.82 o 
   1   4   4     5222.97     5247.96     90.02 o 
   2   4   4      612.15      610.08     16.79 o 
   3   4   4      766.34      737.94     41.64 o 
   4   4   4      466.34      470.48     21.25 o 
   5   4   4        0.04       -5.69      6.88 o 
   6   4   4       55.29       61.58      9.19 o 
 -11   5   4       41.20       49.42      7.56 o 
 -10   5   4      157.71      175.21     11.87 o 
  -9   5   4        5.61        2.50      5.51 o 
  -8   5   4      779.51      722.91     17.90 o 
  -7   5   4      542.42      546.26     15.82 o 
  -6   5   4      223.74      220.32      7.69 o 
  -5   5   4     1122.43     1093.54     23.82 o 
  -4   5   4     2835.49     2775.99     44.09 o 
  -3   5   4      923.30      913.71     14.16 o 
  -2   5   4      161.84      174.35      6.54 o 
  -1   5   4      913.51      927.47     15.65 o 
   0   5   4      134.00      123.42      5.19 o 
   1   5   4      303.36      306.76     10.44 o 
   2   5   4       72.55       80.91      6.34 o 
   3   5   4       99.08      105.59      7.80 o 
   4   5   4      187.53      162.86     10.02 o 
   5   5   4        1.14       -2.08      7.38 o 
 -11   6   4       49.24       50.76      7.17 o 
 -10   6   4      333.32      336.39     13.84 o 
  -9   6   4     1157.79     1108.29     25.58 o 
  -8   6   4     1085.64     1074.51     24.09 o 
  -7   6   4       49.16       40.40      4.80 o 
  -6   6   4     1359.46     1351.33     33.28 o 
  -5   6   4     2343.73     2256.98     47.34 o 
  -4   6   4      123.44      129.45      3.79 o 
  -3   6   4        0.13        4.33      1.61 o 
  -2   6   4       32.00       45.18      2.70 o 
  -1   6   4      300.16      302.46      8.30 o 
   0   6   4        1.25       11.63      3.85 o 
   1   6   4      522.88      522.66     20.26 o 
   2   6   4       31.81       38.00      5.71 o 
   3   6   4       36.21       33.23      6.68 o 
   4   6   4        9.32       17.07      7.29 o 
 -11   7   4        5.84       14.96      6.81 o 
 -10   7   4       84.28       99.77      7.37 o 
  -9   7   4      205.31      190.64      9.75 o 
  -8   7   4        1.77       10.07      4.42 o 
  -7   7   4       12.11       15.64      3.89 o 
  -6   7   4      558.05      543.25     13.81 o 
  -5   7   4      100.50       98.86      9.00 o 
  -4   7   4      682.09      682.17     14.41 o 
  -3   7   4     2328.22     2243.19     31.34 o 
  -2   7   4      340.57      338.72     15.33 o 
  -1   7   4      617.40      654.14     22.90 o 
   0   7   4     1152.76     1133.61    101.73 o 
   1   7   4      233.43      239.91     14.82 o 
   2   7   4      444.04      431.56     21.62 o 
   3   7   4       34.34       31.29     10.73 o 
   4   7   4        2.22        2.49     13.76 o 
 -11   8   4      374.53      389.96     15.54 o 
 -10   8   4       72.56       87.00      9.86 o 
  -9   8   4      173.57      174.70      8.88 o 
  -8   8   4     1296.66     1274.89     28.80 o 
  -7   8   4     1018.28     1015.75     20.94 o 
  -6   8   4      135.63      136.11      5.92 o 
  -5   8   4      500.01      473.70     25.38 o 
  -4   8   4     1422.50     1417.66     29.43 o 
  -3   8   4       26.26       31.08      3.40 o 
  -2   8   4       26.23       32.56      4.18 o 
  -1   8   4      163.82      181.74      7.99 o 
   0   8   4       12.64       26.00     12.67 o 
   1   8   4        2.84       12.98      8.64 o 
   2   8   4       33.05       39.65     10.62 o 
   3   8   4       33.49       31.34     11.54 o 
 -10   9   4      384.97      371.83     12.67 o 
  -9   9   4      445.39      455.99     12.85 o 
  -8   9   4       35.15       43.02      5.35 o 
  -7   9   4      321.26      328.77     10.02 o 
  -6   9   4      198.49      199.82      7.63 o 
  -5   9   4      269.48      277.06      8.99 o 
  -4   9   4       38.08       34.23      4.53 o 
  -3   9   4      136.74      133.56      6.72 o 
  -2   9   4      260.24      276.11      9.62 o 
  -1   9   4       97.71      100.48      9.79 o 
   0   9   4       56.44       52.98      9.65 o 
   1   9   4       92.84       95.91     12.07 o 
 -10  10   4        0.31       -0.30      5.75 o 
  -9  10   4       15.17       17.54      5.53 o 
  -8  10   4        7.07        5.37      4.92 o 
  -7  10   4      156.17      148.67      7.51 o 
  -6  10   4      136.70      144.66      7.18 o 
  -5  10   4      594.07      591.70     13.51 o 
  -4  10   4      657.37      627.98     18.74 o 
  -3  10   4      339.91      338.56     13.02 o 
  -2  10   4       96.49      103.05      6.71 o 
  -1  10   4      474.66      494.75     23.12 o 
   0  10   4        8.59       -6.94      9.09 o 
  -9  11   4      462.74      453.73     17.54 o 
  -8  11   4      457.07      448.14     13.62 o 
  -7  11   4       23.42       19.51      5.27 o 
  -6  11   4      307.05      327.96     17.71 o 
  -5  11   4      749.40      754.35     22.10 o 
  -4  11   4       53.64       61.96      7.29 o 
  -3  11   4        9.94       20.47      6.53 o 
  -2  11   4       55.73       63.62     15.62 o 
  -7  12   4       20.75       21.22      5.70 o 
  -6  12   4      162.58      183.93     10.90 o 
  -5  12   4       25.19       22.75     11.92 o 
  -4  12   4      109.19      124.71      9.40 o 
   2 -12   5        0.35       -0.85      6.54 o 
   3 -12   5       26.92       25.13      7.02 o 
   4 -12   5       23.78       20.32      7.03 o 
   5 -12   5       45.82       48.75      9.58 o 
  -1 -11   5       82.96       75.91     11.34 o 
   0 -11   5        4.84       12.76     12.12 o 
   1 -11   5      445.36      459.02     15.80 o 
   2 -11   5      464.99      460.30     16.62 o 
   3 -11   5       60.47       69.10     16.80 o 
   4 -11   5      180.44      192.98     13.03 o 
   5 -11   5     1039.98     1113.40     72.57 o 
   6 -11   5      160.02      166.10     40.76 o 
   7 -11   5       29.24       29.50     12.60 o 
  -2 -10   5        4.31        2.35      8.13 o 
  -1 -10   5      510.28      486.80     32.89 o 
   0 -10   5      828.79      770.49     27.32 o 
   1 -10   5      168.96      178.32     16.03 o 
   2 -10   5       29.59       28.36      6.29 o 
   3 -10   5      399.20      416.69     20.69 o 
   4 -10   5        7.80       13.94      7.04 o 
   5 -10   5        7.16       17.94      7.61 o 
   6 -10   5       28.79       19.31      7.30 o 
   7 -10   5       27.88       30.42     10.30 o 
   8 -10   5      180.40      178.57     31.11 o 
  -4  -9   5      243.39      251.77     14.43 o 
  -3  -9   5        0.90       -2.45      8.16 o 
  -2  -9   5      684.64      648.65     21.15 o 
  -1  -9   5      247.43      238.47     12.30 o 
   0  -9   5       24.62       28.23      5.35 o 
   1  -9   5        0.15        3.21      4.83 o 
   2  -9   5       53.76       57.79      6.32 o 
   3  -9   5       26.68       28.33      6.64 o 
   4  -9   5        6.87       14.63      5.55 o 
   5  -9   5      282.41      283.63     10.94 o 
   6  -9   5      352.11      341.94     17.64 o 
   7  -9   5        1.11       -0.98      7.04 o 
   8  -9   5       77.51       76.57     11.18 o 
  -5  -8   5       15.48       18.64      9.52 o 
  -4  -8   5        8.38        4.47      8.46 o 
  -3  -8   5      402.86      378.79     15.86 o 
  -2  -8   5      273.85      302.66     13.71 o 
  -1  -8   5       54.64       39.97      6.69 o 
   0  -8   5     1067.31     1060.23     24.15 o 
   1  -8   5     2757.99     2678.52     61.91 o 
   2  -8   5      633.14      691.63     41.38 o 
   3  -8   5      385.44      403.36     16.60 o 
   4  -8   5     3568.76     3654.73     73.87 o 
   5  -8   5      465.90      479.01     29.16 o 
   6  -8   5       75.13       90.03      8.07 o 
   7  -8   5      242.40      237.58     14.96 o 
   8  -8   5       87.65       88.29     20.84 o 
  -6  -7   5       57.34       43.01     10.14 o 
  -5  -7   5      185.64      157.05     12.06 o 
  -4  -7   5      688.49      680.32     22.04 o 
  -3  -7   5      188.32      203.57     11.60 o 
  -2  -7   5       49.81       64.44      7.10 o 
  -1  -7   5     1241.59     1263.27     32.58 o 
   0  -7   5      343.59      351.34     10.48 o 
   1  -7   5        2.93        4.91      2.89 o 
   2  -7   5        6.44        3.89      3.47 o 
   3  -7   5        3.28       14.55      4.28 o 
   4  -7   5        4.21       30.23      4.59 o 
   5  -7   5       15.25       21.88      5.00 o 
   6  -7   5      343.56      353.08     13.64 o 
   7  -7   5      508.88      503.55     37.10 o 
   8  -7   5      139.03      138.49     12.83 o 
   9  -7   5      252.17      243.86     40.86 o 
  -7  -6   5       10.00        6.28      9.49 o 
  -6  -6   5      603.65      575.68     20.98 o 
  -5  -6   5      697.58      674.43     22.06 o 
  -4  -6   5       31.36       32.15      7.53 o 
  -3  -6   5      852.33      885.06     24.84 o 
  -2  -6   5      165.87      158.38      9.00 o 
  -1  -6   5        7.94       13.65      4.64 o 
   0  -6   5       14.95       22.92      2.81 o 
   1  -6   5      255.70      263.19      8.12 o 
   2  -6   5      320.54      312.44     10.79 o 
   3  -6   5       91.55      124.99      4.80 o 
   4  -6   5      100.47      124.01      5.31 o 
   5  -6   5      694.49      743.11     24.40 o 
   6  -6   5      116.44      112.26      7.59 o 
   7  -6   5       60.73       68.36     10.11 o 
   8  -6   5       25.97       22.06      7.32 o 
   9  -6   5        5.79        7.92      7.81 o 
  -7  -5   5        1.95        4.76      8.76 o 
  -6  -5   5       66.28       52.85      7.77 o 
  -5  -5   5       41.08       42.52      6.89 o 
  -4  -5   5      744.59      749.29     18.82 o 
  -3  -5   5     1470.35     1444.42     30.36 o 
  -2  -5   5       64.08       59.13      5.15 o 
  -1  -5   5     2270.86     2260.83     46.16 o 
   0  -5   5     6157.65     6105.17     95.77 o 
   1  -5   5     3940.30     4107.41     70.33 o 
   2  -5   5      878.13      937.56     19.93 o 
   3  -5   5     5038.06     5016.36     79.14 o 
   4  -5   5     1295.44     1359.33     27.65 o 
   5  -5   5      350.99      394.35     11.00 o 
   6  -5   5      778.23      762.40     20.96 o 
   7  -5   5       16.71       15.93      6.75 o 
   8  -5   5       51.72       62.32      8.44 o 
   9  -5   5       96.20       89.66      9.66 o 
  -8  -4   5      142.29      140.06     10.09 o 
  -7  -4   5      162.29      157.94      9.89 o 
  -6  -4   5      169.69      165.44      9.40 o 
  -5  -4   5      859.06      866.77     21.07 o 
  -4  -4   5      568.24      588.38     13.07 o 
  -3  -4   5      120.94      137.34     13.02 o 
  -2  -4   5      209.99      222.86      8.91 o 
  -1  -4   5     1726.74     1745.86     34.17 o 
   0  -4   5      238.23      282.20      6.36 o 
   1  -4   5      292.30      339.81      7.30 o 
   2  -4   5       27.17       29.91      2.41 o 
   3  -4   5      288.47      314.84      8.33 o 
   4  -4   5       19.81       58.23      3.64 o 
   5  -4   5     1366.60     1382.02     33.29 o 
   6  -4   5     1262.80     1293.60     38.12 o 
   7  -4   5       99.32      104.64      8.75 o 
   8  -4   5      290.21      313.95     15.35 o 
   9  -4   5      249.50      205.01     21.87 o 
  -9  -3   5      220.53      227.20     13.11 o 
  -8  -3   5       28.49       25.03      7.55 o 
  -7  -3   5      755.84      732.41     19.70 o 
  -6  -3   5     1236.17     1218.14     27.66 o 
  -5  -3   5       55.24       74.51      4.76 o 
  -4  -3   5       55.24       60.15      4.06 o 
  -3  -3   5     1058.29     1128.79     68.71 o 
  -2  -3   5      101.64      111.74     10.21 o 
  -1  -3   5      419.52      441.43      8.84 o 
   0  -3   5     1086.03     1127.42     20.11 o 
   1  -3   5      890.31      838.17     16.81 o 
   2  -3   5     1115.25     1091.72     22.12 o 
   3  -3   5      313.01      315.01      8.98 o 
   4  -3   5     1396.26     1449.68     33.92 o 
   5  -3   5      486.29      477.42     12.68 o 
   6  -3   5        1.18        7.27      6.21 o 
   7  -3   5        7.12       -3.72      6.93 o 
   8  -3   5       36.22       32.98      8.33 o 
  -9  -2   5        4.19       13.53      7.58 o 
  -8  -2   5        3.26       11.70      7.04 o 
  -7  -2   5       36.11       36.99      5.99 o 
  -6  -2   5       47.73       53.12      5.03 o 
  -5  -2   5      659.33      648.26     12.79 o 
  -4  -2   5     2536.34     2612.33     69.08 o 
  -3  -2   5     2901.96     2903.60     80.66 o 
  -2  -2   5     2692.15     2772.02     70.52 o 
  -1  -2   5     9399.64     9350.86    175.84 o 
   0  -2   5     6399.19     6277.04    161.99 o 
   1  -2   5      592.75      680.56     13.84 o 
   2  -2   5     3320.25     3333.91     63.59 o 
   3  -2   5     1190.12     1190.59     28.06 o 
   4  -2   5      124.55      148.65      6.53 o 
   5  -2   5      207.09      225.36      8.85 o 
   6  -2   5       20.74       15.11      5.11 o 
   7  -2   5       81.45       78.24     14.11 o 
   8  -2   5      220.08      210.47     12.16 o 
 -10  -1   5        2.11      -14.25      7.47 o 
  -9  -1   5      217.13      230.87     16.64 o 
  -8  -1   5      920.70      894.59     20.08 o 
  -7  -1   5       12.32        8.71      5.08 o 
  -6  -1   5      734.34      801.85     16.14 o 
  -5  -1   5     3548.68     3683.12     64.90 o 
  -4  -1   5     1200.95     1189.20     57.91 o 
  -3  -1   5       13.50       29.62      3.77 o 
  -2  -1   5     3018.12     3028.52     57.42 o 
  -1  -1   5      779.70      763.23     20.99 o 
   0  -1   5      414.92      429.87     10.59 o 
   1  -1   5      797.62      801.37     16.21 o 
   2  -1   5      118.67      119.40      5.23 o 
   3  -1   5       31.25       62.64      4.92 o 
   4  -1   5      325.77      359.32     10.48 o 
   5  -1   5      495.49      525.79     14.09 o 
   6  -1   5      221.65      189.62      8.91 o 
   7  -1   5      119.72      125.25     10.21 o 
   8  -1   5      123.88      101.82     10.27 o 
 -10   0   5      658.37      645.60     29.33 o 
  -9   0   5        6.31        0.41      6.12 o 
  -8   0   5      338.89      343.11     11.36 o 
  -7   0   5     1188.76     1202.64     23.98 o 
  -6   0   5       88.14      106.13      4.87 o 
  -5   0   5      196.04      195.08      7.36 o 
  -4   0   5      130.48      143.91      6.51 o 
  -3   0   5      673.88      649.95     12.32 o 
  -2   0   5     3002.75     2951.89     76.95 o 
  -1   0   5     1301.86     1307.64     34.32 o 
   0   0   5     2928.63     2782.23     47.82 o 
   1   0   5     2222.86     2153.49     42.19 o 
   2   0   5      373.63      411.63     12.86 o 
   3   0   5      942.56      873.66     23.18 o 
   4   0   5      885.64      860.53     19.70 o 
   5   0   5       39.88       44.05      5.50 o 
   6   0   5       14.36       18.12      5.79 o 
   7   0   5       35.01       32.76      6.77 o 
   8   0   5        3.88        4.75     10.40 o 
 -10   1   5        7.92       18.12      6.68 o 
  -9   1   5        0.05       11.85      6.02 o 
  -8   1   5       88.30       94.52      6.58 o 
  -7   1   5      250.89      254.72      7.90 o 
  -6   1   5      492.47      527.56     14.73 o 
  -5   1   5     3332.28     3327.10     67.46 o 
  -4   1   5     4058.74     3999.28     91.40 o 
  -3   1   5       20.11       24.70      3.07 o 
  -2   1   5     2936.86     2627.87     60.85 o 
  -1   1   5     5246.45     5275.90    118.49 o 
   0   1   5      426.08      434.88      8.46 o 
   1   1   5      774.00      768.80     16.33 o 
   2   1   5      495.82      479.21     14.10 o 
   3   1   5      212.26      209.18      8.47 o 
   4   1   5      230.63      242.81      9.32 o 
   5   1   5       32.82       28.62      5.63 o 
   6   1   5       98.46      113.08      7.95 o 
   7   1   5      234.22      220.04     12.72 o 
 -11   2   5       19.46       18.66      7.74 o 
 -10   2   5      170.76      164.90      9.84 o 
  -9   2   5     2141.14     2047.53     54.08 o 
  -8   2   5      117.95      119.24      6.80 o 
  -7   2   5     1223.76     1237.72     21.91 o 
  -6   2   5     3241.03     3294.57     67.20 o 
  -5   2   5     4129.24     4108.55     94.46 o 
  -4   2   5       87.16       90.71      7.85 o 
  -3   2   5     2657.99     2617.64     49.90 o 
  -2   2   5      558.44      563.37     11.76 o 
  -1   2   5       24.91       52.08      2.32 o 
   0   2   5       24.82       40.74      3.92 o 
   1   2   5      146.49      146.02      6.10 o 
   2   2   5       18.56       40.64      3.70 o 
   3   2   5        0.70       14.87      4.12 o 
   4   2   5      193.82      208.84     10.19 o 
   5   2   5      448.29      389.12     12.69 o 
   6   2   5        9.05        8.29     13.19 o 
   7   2   5       65.90       55.44     11.09 o 
 -11   3   5      232.78      216.75     15.09 o 
 -10   3   5       42.29       43.95      7.79 o 
  -9   3   5       48.99       55.11      6.87 o 
  -8   3   5      263.04      271.39      9.47 o 
  -7   3   5       22.11       21.58      3.68 o 
  -6   3   5      231.91      241.63     11.76 o 
  -5   3   5       98.07      100.08      5.44 o 
  -4   3   5     4360.74     4339.48     74.21 o 
  -3   3   5     3923.10     3819.64     65.51 o 
  -2   3   5     1338.73     1544.50     27.12 o 
  -1   3   5     4790.82     4752.96     69.55 o 
   0   3   5     2656.72     2635.66     42.02 o 
   1   3   5      339.81      346.29     10.21 o 
   2   3   5     1255.13     1268.13     26.55 o 
   3   3   5     1163.09     1229.62     26.44 o 
   4   3   5      104.99      108.86      8.23 o 
   5   3   5       49.39       48.94      7.95 o 
   6   3   5       73.08       64.13      9.07 o 
 -11   4   5        3.75       15.89      7.45 o 
 -10   4   5        1.19       14.56      6.62 o 
  -9   4   5       10.03       14.87      5.91 o 
  -8   4   5      739.49      735.69     19.56 o 
  -7   4   5       34.87       40.75      3.83 o 
  -6   4   5     2691.94     2724.13     49.48 o 
  -5   4   5     1012.36     1035.50     22.82 o 
  -4   4   5      805.80      768.52     13.23 o 
  -3   4   5      986.77      921.07     16.74 o 
  -2   4   5     2618.80     2587.07     37.97 o 
  -1   4   5      182.79      215.16      4.55 o 
   0   4   5       25.21       42.39      2.71 o 
   1   4   5      299.93      310.96      8.69 o 
   2   4   5      349.04      349.18     12.15 o 
   3   4   5      220.84      238.88     10.92 o 
   4   4   5        0.51        2.14      6.49 o 
   5   4   5      116.84      120.83     10.00 o 
 -11   5   5      354.52      368.60     21.15 o 
 -10   5   5     1871.88     1774.54     38.42 o 
  -9   5   5      347.46      367.42     12.48 o 
  -8   5   5     1147.08     1141.57     30.49 o 
  -7   5   5     1923.95     1957.39     40.84 o 
  -6   5   5      839.25      827.83     16.76 o 
  -5   5   5       23.21       21.19      3.03 o 
  -4   5   5     1050.01     1024.67     17.23 o 
  -3   5   5      103.47      105.18      3.54 o 
  -2   5   5       22.94       40.44      2.23 o 
  -1   5   5        0.32       13.15      2.02 o 
   0   5   5        8.14        9.20      2.73 o 
   1   5   5      216.40      227.33      9.39 o 
   2   5   5      880.32      863.30     33.66 o 
   3   5   5      224.50      213.42     10.93 o 
   4   5   5      182.30      170.10     12.34 o 
   5   5   5        1.24       -7.44      7.76 o 
 -11   6   5      124.17      114.86      9.18 o 
 -10   6   5       10.87        8.43      6.42 o 
  -9   6   5        0.69        5.92      5.56 o 
  -8   6   5      348.30      341.27     11.20 o 
  -7   6   5       73.18       88.10      6.56 o 
  -6   6   5       78.62       81.21      5.49 o 
  -5   6   5     6470.18     6273.40    110.83 o 
  -4   6   5     2272.72     2191.48     32.67 o 
  -3   6   5        9.71       15.70      2.39 o 
  -2   6   5     1815.84     1807.34     27.12 o 
  -1   6   5     3024.67     2983.51     52.17 o 
   0   6   5      492.44      511.85     14.59 o 
   1   6   5      366.11      370.01     14.88 o 
   2   6   5      754.69      763.67     33.02 o 
   3   6   5       14.91       21.02      7.98 o 
   4   6   5       30.44       34.01      8.10 o 
 -11   7   5       59.57       66.20      7.42 o 
 -10   7   5       96.00      100.45      7.30 o 
  -9   7   5      491.71      473.35     14.31 o 
  -8   7   5       26.33       27.26      5.26 o 
  -7   7   5      260.14      259.13     10.77 o 
  -6   7   5      766.35      746.29     17.40 o 
  -5   7   5     1671.09     1620.52     27.43 o 
  -4   7   5       17.45       12.64      2.59 o 
  -3   7   5      695.67      682.01     10.75 o 
  -2   7   5      106.94      105.93      5.50 o 
  -1   7   5      210.40      208.00      8.36 o 
   0   7   5        1.53        7.52      5.45 o 
   1   7   5      470.23      468.22     20.77 o 
   2   7   5       24.24       41.54     10.12 o 
   3   7   5       10.73        6.25     10.33 o 
 -11   8   5      674.67      671.09     19.37 o 
 -10   8   5      253.99      252.62     14.16 o 
  -9   8   5       95.99      110.71      7.46 o 
  -8   8   5      498.95      485.90     14.72 o 
  -7   8   5      378.33      370.98     10.38 o 
  -6   8   5      259.01      250.19     13.28 o 
  -5   8   5      607.36      589.32     13.02 o 
  -4   8   5        3.04        4.23      2.90 o 
  -3   8   5      124.55      130.90      5.53 o 
  -2   8   5        4.56       11.14      3.96 o 
  -1   8   5        5.60        8.77      6.71 o 
   0   8   5      206.70      219.56     14.24 o 
   1   8   5      182.86      198.66     14.45 o 
   2   8   5      105.21       88.33     18.72 o 
 -10   9   5        7.11       15.12      5.82 o 
  -9   9   5      136.62      134.91      7.47 o 
  -8   9   5      436.24      459.07     12.42 o 
  -7   9   5       65.74       77.69      5.50 o 
  -6   9   5     1259.96     1237.35     24.34 o 
  -5   9   5      656.13      653.42     15.50 o 
  -4   9   5       22.23       17.85      4.34 o 
  -3   9   5      605.15      597.01     17.61 o 
  -2   9   5      587.87      615.89     31.19 o 
  -1   9   5      198.44      222.81     13.98 o 
   0   9   5       75.04       75.39     10.76 o 
   1   9   5      265.44      252.98     29.16 o 
 -10  10   5      317.49      354.85     11.95 o 
  -9  10   5      206.63      206.14      9.63 o 
  -8  10   5       10.82       11.45      5.01 o 
  -7  10   5      194.70      204.84     13.01 o 
  -6  10   5      455.68      474.70     12.95 o 
  -5  10   5       45.94       38.36      5.20 o 
  -4  10   5      104.50       97.65      7.62 o 
  -3  10   5       11.13       15.72      7.60 o 
  -2  10   5       52.64       55.82      8.81 o 
  -1  10   5       24.28       24.64     13.90 o 
  -8  11   5      191.74      198.27      9.40 o 
  -7  11   5       23.95       24.75      5.28 o 
  -6  11   5        9.99        8.87      4.39 o 
  -5  11   5        6.75       12.40      6.26 o 
  -4  11   5       97.69      103.63     10.05 o 
  -3  11   5       42.92       39.38      8.48 o 
   0 -11   6       50.30       33.14     15.68 o 
   1 -11   6      484.58      455.99     30.35 o 
   2 -11   6      694.69      650.24     36.41 o 
   3 -11   6       18.85       46.18     15.49 o 
   4 -11   6       83.47       82.02     17.25 o 
   5 -11   6       98.27      100.61     18.63 o 
   6 -11   6        0.06       -0.90     15.48 o 
  -2 -10   6      133.19      130.34     14.75 o 
  -1 -10   6        0.50        0.15     10.29 o 
   0 -10   6        0.66        0.08     12.87 o 
   1 -10   6        9.99       14.38      6.91 o 
   2 -10   6       30.57       33.88      7.36 o 
   3 -10   6      260.58      292.72     30.81 o 
   4 -10   6      184.51      202.24     21.66 o 
   5 -10   6      311.43      322.64     41.88 o 
   6 -10   6       37.02       44.81      7.80 o 
   7 -10   6      313.73      300.37     27.59 o 
  -4  -9   6        0.12        3.17     11.86 o 
  -3  -9   6      163.07      146.82     14.78 o 
  -2  -9   6       10.92        3.20     10.29 o 
  -1  -9   6      426.16      403.75     15.87 o 
   0  -9   6      694.71      705.63     27.75 o 
   1  -9   6      159.15      131.17      9.82 o 
   2  -9   6      566.05      595.53     17.48 o 
   3  -9   6     1316.14     1380.25     49.16 o 
   4  -9   6       79.97       99.75      7.53 o 
   5  -9   6        3.36       -0.27      5.94 o 
   6  -9   6       94.90      104.69      8.81 o 
   7  -9   6       43.23       58.65     10.19 o 
  -5  -8   6      150.60      150.10     15.66 o 
  -4  -8   6        1.24        5.57      8.42 o 
  -3  -8   6      285.17      321.70     14.97 o 
  -2  -8   6     1419.41     1353.47     35.81 o 
  -1  -8   6      635.25      605.80     19.13 o 
   0  -8   6      143.81      153.36      7.54 o 
   1  -8   6     1251.19     1246.18     35.83 o 
   2  -8   6      125.23      129.39      7.14 o 
   3  -8   6       87.56       86.77      6.46 o 
   4  -8   6       42.77       63.43      7.03 o 
   5  -8   6        6.07        7.86      5.93 o 
   6  -8   6      407.62      414.86     18.86 o 
   7  -8   6       22.67       14.13      8.76 o 
   8  -8   6      153.04      152.83     16.78 o 
  -6  -7   6      357.84      385.56     21.84 o 
  -5  -7   6        2.21        3.45      8.67 o 
  -4  -7   6      424.93      423.59     23.54 o 
  -3  -7   6      424.09      432.16     16.29 o 
  -2  -7   6      218.53      202.79     10.72 o 
  -1  -7   6       13.66        8.21      5.25 o 
   0  -7   6       53.64       67.18      4.79 o 
   1  -7   6        2.86        9.21      3.07 o 
   2  -7   6       92.76      104.92      6.14 o 
   3  -7   6      665.64      694.55     19.09 o 
   4  -7   6      882.79      909.92     27.21 o 
   5  -7   6        1.09        5.37      5.62 o 
   6  -7   6      362.72      389.00     26.45 o 
   7  -7   6      232.03      239.83     50.29 o 
   8  -7   6        4.82        6.55      9.80 o 
  -7  -6   6        0.66      -13.24      9.22 o 
  -6  -6   6      129.31      110.95     10.97 o 
  -5  -6   6       94.47       89.39     10.00 o 
  -4  -6   6      521.37      510.46     18.03 o 
  -3  -6   6       87.41       86.44     12.87 o 
  -2  -6   6      718.69      743.57     21.26 o 
  -1  -6   6     3175.10     3168.59     63.97 o 
   0  -6   6      899.85      870.68     37.25 o 
   1  -6   6      993.38      986.52     19.21 o 
   2  -6   6     1916.71     1953.83     40.17 o 
   3  -6   6      630.99      736.31     16.06 o 
   4  -6   6       82.18       93.04      5.91 o 
   5  -6   6       80.68       92.08      7.24 o 
   6  -6   6      177.37      193.53     15.39 o 
   7  -6   6        5.06       32.70      7.14 o 
   8  -6   6       83.64       84.09      8.85 o 
  -7  -5   6       97.31       81.02     10.50 o 
  -6  -5   6      391.32      381.87     14.41 o 
  -5  -5   6      580.68      523.90     15.71 o 
  -4  -5   6       92.97      102.86      7.08 o 
  -3  -5   6     2725.33     2761.86     54.58 o 
  -2  -5   6     1173.61     1201.02     30.55 o 
  -1  -5   6       32.18       38.39      3.54 o 
   0  -5   6     1043.24     1063.53     17.85 o 
   1  -5   6       48.61       59.04      3.06 o 
   2  -5   6       10.30       29.81      2.79 o 
   3  -5   6       32.85       61.29      3.68 o 
   4  -5   6      133.79      147.51      6.41 o 
   5  -5   6      440.14      462.89     14.17 o 
   6  -5   6      237.93      240.67     16.38 o 
   7  -5   6      213.17      216.77     21.25 o 
   8  -5   6      218.08      198.49     16.61 o 
  -8  -4   6      394.55      392.18     15.13 o 
  -7  -4   6      642.64      668.55     27.01 o 
  -6  -4   6       35.45       25.60      6.89 o 
  -5  -4   6      785.99      797.64     19.77 o 
  -4  -4   6      159.55      155.07      6.02 o 
  -3  -4   6       52.35       78.53      6.67 o 
  -2  -4   6       86.49       79.64      5.31 o 
  -1  -4   6      160.30      159.08      5.68 o 
   0  -4   6      242.91      243.74      5.35 o 
   1  -4   6      281.23      315.01     12.34 o 
   2  -4   6      638.99      684.18     14.57 o 
   3  -4   6      912.25      958.14     20.00 o 
   4  -4   6      440.81      448.37     11.53 o 
   5  -4   6      103.95      129.18      7.85 o 
   6  -4   6      599.11      602.16     18.66 o 
   7  -4   6        1.63       -1.67      6.96 o 
   8  -4   6       57.82       59.82     11.70 o 
  -9  -3   6       11.22        4.64      7.99 o 
  -8  -3   6       10.61       12.13      7.58 o 
  -7  -3   6      155.34      149.11      9.48 o 
  -6  -3   6      544.26      586.65     12.82 o 
  -5  -3   6     1748.78     1740.71     29.54 o 
  -4  -3   6       97.66      129.37     10.37 o 
  -3  -3   6     2126.22     2148.21     91.40 o 
  -2  -3   6     5646.32     5612.02     96.28 o 
  -1  -3   6     3335.86     3334.16     57.36 o 
   0  -3   6      382.56      373.69     12.44 o 
   1  -3   6     3520.07     3504.80     66.63 o 
   2  -3   6     1931.71     1954.05     38.61 o 
   3  -3   6      124.66      173.31      9.83 o 
   4  -3   6     1322.06     1281.43     26.90 o 
   5  -3   6      161.92      166.52      7.48 o 
   6  -3   6       24.44       47.84      8.38 o 
   7  -3   6      148.13      137.57     15.54 o 
   8  -3   6        0.20        2.00      8.03 o 
  -9  -2   6      121.14      117.91     11.32 o 
  -8  -2   6       81.56       83.19      8.34 o 
  -7  -2   6     1094.14     1114.87     23.20 o 
  -6  -2   6     1149.32     1149.03     20.80 o 
  -5  -2   6        3.88        4.16      3.12 o 
  -4  -2   6     1658.55     1649.48     48.60 o 
  -3  -2   6     1829.16     1826.89     42.85 o 
  -2  -2   6      578.72      607.59     13.19 o 
  -1  -2   6      291.21      320.09      7.92 o 
   0  -2   6       48.71       54.13      3.96 o 
   1  -2   6      233.27      233.84      5.69 o 
   2  -2   6      157.35      188.82      5.87 o 
   3  -2   6     1027.43     1080.08     22.88 o 
   4  -2   6     1618.90     1639.57     33.84 o 
   5  -2   6      318.24      308.13     10.39 o 
   6  -2   6      203.23      205.72      9.43 o 
   7  -2   6      550.43      504.96     44.56 o 
   8  -2   6       96.80       96.12     10.17 o 
 -10  -1   6       15.71        4.65      7.78 o 
  -9  -1   6      642.12      657.72     17.09 o 
  -8  -1   6      652.76      665.70     16.47 o 
  -7  -1   6       50.09       49.54      4.87 o 
  -6  -1   6      187.73      188.95      6.65 o 
  -5  -1   6      122.78      121.39      6.02 o 
  -4  -1   6        4.90        6.33      3.30 o 
  -3  -1   6      105.00      114.91      4.34 o 
  -2  -1   6      393.13      430.43     11.69 o 
  -1  -1   6     1530.79     1450.39     38.97 o 
   0  -1   6     2031.62     1973.65     43.46 o 
   1  -1   6      341.78      363.46     10.15 o 
   2  -1   6     1771.41     1842.79     36.73 o 
   3  -1   6      808.01      801.88     17.99 o 
   4  -1   6      296.88      296.98     33.13 o 
   5  -1   6      245.72      231.19     10.16 o 
   6  -1   6        9.57       11.79      5.74 o 
   7  -1   6       41.31       39.43      8.64 o 
 -10   0   6        3.13        5.43      6.87 o 
  -9   0   6       13.98       18.22      6.42 o 
  -8   0   6        1.08        7.90      5.42 o 
  -7   0   6      527.54      537.65     13.25 o 
  -6   0   6     2705.31     2676.65     49.11 o 
  -5   0   6      884.54      881.25     19.91 o 
  -4   0   6     2063.38     1944.96     83.17 o 
  -3   0   6     8452.71     8296.67    141.25 o 
  -2   0   6     4904.49     4821.48    103.03 o 
  -1   0   6      146.73      138.45      5.13 o 
   0   0   6     4747.22     4760.87     81.14 o 
   1   0   6     2512.18     2410.05     56.95 o 
   2   0   6        4.64       30.58      4.36 o 
   3   0   6      852.10      815.44     18.47 o 
   4   0   6      270.78      271.25      9.67 o 
   5   0   6       96.73      105.97      9.02 o 
   6   0   6      250.23      224.61     10.02 o 
   7   0   6       45.14       50.16      7.34 o 
 -10   1   6      346.70      338.59     14.83 o 
  -9   1   6        9.62        8.68      5.96 o 
  -8   1   6      558.73      564.03     14.21 o 
  -7   1   6     2400.27     2416.66     40.15 o 
  -6   1   6      151.34      162.36      6.37 o 
  -5   1   6       77.77       80.76      4.07 o 
  -4   1   6      657.87      617.59     19.51 o 
  -3   1   6     1979.59     2030.38     56.80 o 
  -2   1   6        1.03        0.32      0.59 o 
  -1   1   6      296.68      330.17      8.92 o 
   0   1   6     1209.85     1129.04     23.20 o 
   1   1   6       52.17       87.39      5.18 o 
   2   1   6      640.93      624.13     26.20 o 
   3   1   6     2100.78     2036.08     41.28 o 
   4   1   6      144.41      150.60      7.45 o 
   5   1   6      316.41      306.12     11.34 o 
   6   1   6      547.42      484.07     19.73 o 
   7   1   6       69.70       73.68      9.26 o 
 -11   2   6        2.70        0.45      9.97 o 
 -10   2   6      304.62      285.90     13.86 o 
  -9   2   6      439.10      443.04     13.07 o 
  -8   2   6       21.82       27.93      5.18 o 
  -7   2   6       33.83       38.43      4.05 o 
  -6   2   6       14.67       12.00      3.72 o 
  -5   2   6      384.32      368.75     11.49 o 
  -4   2   6       49.70       50.71      3.82 o 
  -3   2   6        5.91       18.09      1.90 o 
  -2   2   6     1083.24      977.55     16.15 o 
  -1   2   6     2507.85     2470.24     42.87 o 
   0   2   6      103.50      131.89     16.66 o 
   1   2   6      138.88      150.48      9.21 o 
   2   2   6     1129.51     1087.83     23.31 o 
   3   2   6       24.30       36.41      4.68 o 
   4   2   6      116.04      107.43      6.87 o 
   5   2   6        8.44        6.23      6.86 o 
   6   2   6       34.15       42.89      8.42 o 
 -11   3   6        0.36        4.74      7.43 o 
 -10   3   6       47.41       48.64      7.51 o 
  -9   3   6       32.41       42.29      6.59 o 
  -8   3   6      441.33      465.43     10.94 o 
  -7   3   6     1745.02     1735.70     32.89 o 
  -6   3   6     2269.33     2314.58     54.71 o 
  -5   3   6      207.68      199.58      7.89 o 
  -4   3   6     3849.97     3745.33     71.15 o 
  -3   3   6     3131.05     2967.53     51.18 o 
  -2   3   6       74.47       78.87      2.81 o 
  -1   3   6     2585.59     2645.94     42.20 o 
   0   3   6     1174.31     1153.81     26.86 o 
   1   3   6      614.60      627.67     14.43 o 
   2   3   6      110.68      123.62      5.93 o 
   3   3   6       91.62       85.84      5.97 o 
   4   3   6      106.78       95.67      8.47 o 
   5   3   6      201.47      186.17     16.97 o 
   6   3   6       41.95       28.40      8.58 o 
 -11   4   6      327.55      351.78     24.09 o 
 -10   4   6       72.46       80.01     10.91 o 
  -9   4   6       59.58       69.30      6.94 o 
  -8   4   6     1465.68     1468.63     25.77 o 
  -7   4   6     1389.48     1442.54     27.81 o 
  -6   4   6      558.34      543.50     21.28 o 
  -5   4   6     1052.55     1050.06     19.44 o 
  -4   4   6      466.38      445.31      9.14 o 
  -3   4   6      147.61      138.96      3.99 o 
  -2   4   6      159.89      166.50      4.09 o 
  -1   4   6     1411.39     1375.78     22.63 o 
   0   4   6      106.37      115.99      5.15 o 
   1   4   6     1712.90     1722.96     34.93 o 
   2   4   6      708.99      728.99     20.01 o 
   3   4   6      201.66      199.27     10.59 o 
   4   4   6       70.09       74.79      8.50 o 
   5   4   6      210.83      200.70     14.00 o 
 -11   5   6       23.66       22.49      7.40 o 
 -10   5   6      110.42      110.66      8.39 o 
  -9   5   6      218.08      230.12     10.40 o 
  -8   5   6       53.52       57.46      5.00 o 
  -7   5   6       48.70       49.69      4.18 o 
  -6   5   6      354.14      368.01      9.28 o 
  -5   5   6      269.85      258.21      6.70 o 
  -4   5   6       14.58       20.92      2.16 o 
  -3   5   6     1102.80     1099.65     17.06 o 
  -2   5   6     1851.54     1936.81     28.95 o 
  -1   5   6      191.38      195.51     11.23 o 
   0   5   6       32.11       40.88      3.66 o 
   1   5   6     1368.54     1406.44     33.95 o 
   2   5   6       65.69       75.23      6.86 o 
   3   5   6        6.53       11.11      6.49 o 
   4   5   6       46.16       41.37      8.22 o 
 -11   6   6       27.91       28.87      7.53 o 
 -10   6   6      113.12      112.22      8.44 o 
  -9   6   6       13.42       28.88      5.86 o 
  -8   6   6     1137.44     1166.18     25.57 o 
  -7   6   6     2599.57     2560.30     52.44 o 
  -6   6   6      128.13      136.23      8.96 o 
  -5   6   6      979.40      940.39     16.27 o 
  -4   6   6     1960.64     1885.53     28.40 o 
  -3   6   6       53.50       62.63      2.80 o 
  -2   6   6      154.37      144.49      4.36 o 
  -1   6   6       55.19       61.79      4.97 o 
   0   6   6        8.04        5.24      4.29 o 
   1   6   6      121.94      125.74      7.61 o 
   2   6   6       26.95       21.02      6.28 o 
   3   6   6       15.25       18.38      7.14 o 
 -11   7   6      232.12      244.40     10.69 o 
 -10   7   6       17.19       14.37      6.39 o 
  -9   7   6      707.36      710.88     18.29 o 
  -8   7   6     1219.91     1255.90     27.26 o 
  -7   7   6       47.51       52.37      4.87 o 
  -6   7   6      314.66      306.65      9.41 o 
  -5   7   6       13.79       16.49      2.39 o 
  -4   7   6       33.92       34.06      2.49 o 
  -3   7   6        3.95        9.35      2.36 o 
  -2   7   6      312.80      299.33      8.47 o 
  -1   7   6      217.79      229.25      9.27 o 
   0   7   6       82.62       90.92      6.77 o 
   1   7   6       17.54       27.13      9.33 o 
   2   7   6       64.46       61.61     12.77 o 
 -10   8   6        3.30       10.69      6.08 o 
  -9   8   6       17.99       15.41      5.60 o 
  -8   8   6        7.42       14.39      5.60 o 
  -7   8   6      504.73      487.68     18.71 o 
  -6   8   6     1091.84     1120.67     22.18 o 
  -5   8   6      115.57      124.27     11.46 o 
  -4   8   6      163.22      181.70     11.84 o 
  -3   8   6     1410.80     1454.92     31.22 o 
  -2   8   6      693.00      684.80     19.84 o 
  -1   8   6      139.82      148.70     11.30 o 
   0   8   6      335.70      368.11     18.49 o 
   1   8   6       77.97       80.65     11.68 o 
 -10   9   6       83.14       88.26      8.96 o 
  -9   9   6      413.29      424.52     12.42 o 
  -8   9   6      942.69      943.95     20.28 o 
  -7   9   6      237.29      244.69      8.67 o 
  -6   9   6       17.21       24.98      5.38 o 
  -5   9   6      194.87      196.92      8.24 o 
  -4   9   6       77.68       94.46      5.84 o 
  -3   9   6        1.54        5.25      4.81 o 
  -2   9   6        1.35        5.50      6.96 o 
  -1   9   6       15.03       17.06      8.43 o 
   0   9   6       34.50       50.98     10.56 o 
  -9  10   6      482.94      472.89     13.45 o 
  -8  10   6       12.16       13.64      4.99 o 
  -7  10   6       78.76       83.32      6.11 o 
  -6  10   6        8.46        4.20      4.35 o 
  -5  10   6        9.91        9.33      4.81 o 
  -4  10   6       16.95       25.55      6.16 o 
  -3  10   6       68.06       79.16      8.93 o 
  -2  10   6       18.74       27.88      8.62 o 
  -1  10   6       33.02       42.18     10.05 o 
  -8  11   6      310.86      305.77     17.85 o 
  -7  11   6      341.43      350.63     23.03 o 
  -6  11   6       41.38       41.31      5.95 o 
  -5  11   6      278.92      278.60     12.72 o 
  -4  11   6      387.70      369.78     17.46 o 
   0 -11   7        7.42        3.08     14.77 o 
   1 -11   7        1.30       -0.77     15.08 o 
   2 -11   7       34.57       23.01     15.23 o 
   3 -11   7      136.20      110.41     18.62 o 
   4 -11   7       88.56       62.99     17.38 o 
   5 -11   7       31.86       43.98     17.31 o 
  -2 -10   7       45.67       43.22     16.24 o 
  -1 -10   7       59.30       46.52     15.41 o 
   0 -10   7       29.10       25.11     14.17 o 
   1 -10   7      329.66      312.66     25.33 o 
   2 -10   7      405.17      381.21     27.29 o 
   3 -10   7      101.03       66.54     15.80 o 
   4 -10   7      279.24      271.44     25.07 o 
   5 -10   7      295.28      338.02     25.36 o 
   6 -10   7       20.81       16.23     15.52 o 
  -3  -9   7      554.30      528.97     25.12 o 
  -2  -9   7       14.51        3.01     10.82 o 
  -1  -9   7      709.19      676.52     27.70 o 
   0  -9   7     1208.62     1111.58     51.13 o 
   1  -9   7      136.43      143.00     17.05 o 
   2  -9   7      129.26      148.52     16.88 o 
   3  -9   7      185.59      152.60     17.39 o 
   4  -9   7        1.92       11.47      8.91 o 
   5  -9   7       32.66       54.53     22.93 o 
   6  -9   7       23.54       30.85     15.73 o 
   7  -9   7        4.55       -4.45     16.10 o 
  -5  -8   7      168.00      161.98     16.27 o 
  -4  -8   7      226.96      178.71     15.84 o 
  -3  -8   7        0.05       -5.78     11.22 o 
  -2  -8   7       22.37       22.75     16.93 o 
  -1  -8   7        0.42        0.17      9.51 o 
   0  -8   7       10.75        6.29      8.74 o 
   1  -8   7      122.41      153.37     16.47 o 
   2  -8   7      602.63      646.41     22.75 o 
   3  -8   7      455.29      465.66     18.85 o 
   4  -8   7       45.37       52.41      9.33 o 
   5  -8   7      558.19      572.87     33.69 o 
   6  -8   7      539.83      540.42     34.62 o 
   7  -8   7       23.40       42.77     17.41 o 
  -6  -7   7        2.80       -2.35     11.43 o 
  -5  -7   7       53.86       45.17     12.27 o 
  -4  -7   7        4.20       -7.45      9.92 o 
  -3  -7   7      503.07      503.85     22.98 o 
  -2  -7   7      753.82      753.00     56.64 o 
  -1  -7   7       48.42       35.97      8.88 o 
   0  -7   7      226.64      228.38     14.01 o 
   1  -7   7     2355.31     2404.25     57.19 o 
   2  -7   7      887.97      875.16     45.57 o 
   3  -7   7       65.30       61.66      8.31 o 
   4  -7   7      818.69      876.07     29.67 o 
   5  -7   7       99.02       85.99     15.76 o 
   6  -7   7       12.86       -7.47     14.21 o 
   7  -7   7        2.59      -10.36     15.55 o 
  -6  -6   7        0.97       -0.43     10.77 o 
  -5  -6   7      702.21      627.59     26.44 o 
  -4  -6   7     1444.28     1461.06     47.39 o 
  -3  -6   7      226.49      225.84     15.16 o 
  -2  -6   7      142.13      147.25     11.64 o 
  -1  -6   7     1488.69     1504.74     37.21 o 
   0  -6   7      175.73      184.09      8.62 o 
   1  -6   7      136.67      152.12      7.98 o 
   2  -6   7      246.16      212.79     12.97 o 
   3  -6   7      111.71      121.11      6.83 o 
   4  -6   7      618.65      650.71     21.16 o 
   5  -6   7       13.72       20.11      7.07 o 
   6  -6   7       55.94       64.37      9.12 o 
   7  -6   7      410.78      493.12     26.19 o 
   8  -6   7       88.52       79.70     11.38 o 
  -7  -5   7       16.11       16.70     11.52 o 
  -6  -5   7      202.15      201.51     15.47 o 
  -5  -5   7      563.81      554.08     18.74 o 
  -4  -5   7      561.53      484.59     16.19 o 
  -3  -5   7        8.04        7.09      4.43 o 
  -2  -5   7        0.82        4.22     10.60 o 
  -1  -5   7       56.83       64.92      7.49 o 
   0  -5   7      367.12      365.38     12.94 o 
   1  -5   7     1292.50     1246.27     25.31 o 
   2  -5   7     1457.70     1403.72     34.55 o 
   4  -5   7      766.69      855.85     26.54 o 
   5  -5   7      457.28      475.42     24.03 o 
   6  -5   7        8.60       10.37      8.12 o 
   7  -5   7      152.32      121.82     29.56 o 
   8  -5   7       77.19       67.14     11.33 o 
  -8  -4   7       12.73       10.87     12.44 o 
  -7  -4   7       32.08       33.71      9.27 o 
  -6  -4   7      109.46      112.28      9.90 o 
  -5  -4   7      146.84      136.25      9.34 o 
  -4  -4   7      356.72      360.76     12.84 o 
  -3  -4   7     3774.03     3803.70     88.22 o 
  -2  -4   7      457.75      465.79     14.14 o 
  -1  -4   7      287.51      276.93     18.51 o 
   0  -4   7     3723.16     3733.08     71.36 o 
   1  -4   7     2206.45     2201.82     42.80 o 
   2  -4   7        2.02       11.45      3.69 o 
   3  -4   7      371.29      366.07     13.67 o 
   4  -4   7      103.86      134.43      6.58 o 
   5  -4   7        5.74       38.27      6.86 o 
   6  -4   7        8.50       26.94      7.04 o 
   7  -4   7        3.07       -6.05      7.44 o 
  -9  -3   7       15.77       25.97      9.69 o 
  -8  -3   7      302.66      301.39     19.22 o 
  -7  -3   7      163.51      175.78     14.86 o 
  -6  -3   7      194.31      196.48     15.15 o 
  -5  -3   7     1973.05     2080.23     37.80 o 
  -4  -3   7      483.85      528.25     17.81 o 
  -3  -3   7       49.98       53.96      5.03 o 
  -2  -3   7      881.29      836.38     17.88 o 
  -1  -3   7      109.13      128.40      7.93 o 
   0  -3   7      238.97      267.39      7.77 o 
   1  -3   7       26.70       46.90      3.93 o 
   2  -3   7      403.25      386.57     11.24 o 
   3  -3   7      730.19      694.27     15.69 o 
   4  -3   7       57.01       88.87      5.52 o 
   5  -3   7       36.72       64.30      6.53 o 
   6  -3   7      545.09      558.23     18.06 o 
   7  -3   7      172.49      155.56     13.38 o 
  -9  -2   7      396.85      373.77     27.53 o 
  -8  -2   7      103.13       99.13     13.23 o 
  -7  -2   7      226.24      232.51      8.71 o 
  -6  -2   7      859.63      861.39     16.55 o 
  -5  -2   7      460.00      464.34     12.75 o 
  -4  -2   7       28.07       24.75      4.83 o 
  -3  -2   7       21.29       23.21      3.34 o 
  -2  -2   7      480.66      478.35     11.23 o 
  -1  -2   7      164.86      194.12      6.24 o 
   0  -2   7     1374.70     1383.86     31.14 o 
   1  -2   7      763.29      699.07     30.63 o 
   2  -2   7      216.78      236.17      8.25 o 
   3  -2   7      589.16      621.81     14.71 o 
   4  -2   7     1006.25      984.16     21.86 o 
   5  -2   7        2.49        2.82      4.92 o 
   6  -2   7      137.19      117.17      9.46 o 
   7  -2   7      129.28      124.39     10.34 o 
 -10  -1   7       15.07       17.23      9.85 o 
  -9  -1   7       25.97       21.96      8.06 o 
  -8  -1   7       76.23       88.55      7.13 o 
  -7  -1   7      617.25      616.17     14.49 o 
  -6  -1   7      533.33      566.07     25.43 o 
  -5  -1   7      897.63      878.81     20.42 o 
  -4  -1   7     5583.73     5562.59    152.96 o 
  -3  -1   7     1920.45     1783.35     39.75 o 
  -2  -1   7        2.17        6.67      2.57 o 
  -1  -1   7     1923.41     1761.06     39.04 o 
   0  -1   7     4099.43     3974.14    114.29 o 
   1  -1   7      140.25      168.47      6.71 o 
   2  -1   7      526.47      511.63     12.37 o 
   3  -1   7      104.34      128.41      6.17 o 
   4  -1   7        1.34       25.05      4.88 o 
   5  -1   7        7.56       23.38      5.60 o 
   6  -1   7        0.96       -8.29      5.85 o 
   7  -1   7       49.79       41.51      9.02 o 
 -10   0   7        1.04       -6.94      7.94 o 
  -9   0   7      774.69      775.98     18.61 o 
  -8   0   7      671.71      693.41     21.50 o 
  -7   0   7       45.19       45.09      4.42 o 
  -6   0   7      869.23      882.22     18.28 o 
  -5   0   7     2462.93     2520.36     51.39 o 
  -4   0   7       53.15       60.16      3.86 o 
  -3   0   7      299.45      287.55      8.60 o 
  -2   0   7       64.87       84.24      5.28 o 
  -1   0   7       48.89       43.07      3.99 o 
   0   0   7      213.81      213.71      5.54 o 
   1   0   7     1492.36     1473.90     36.04 o 
   2   0   7      420.96      423.78     11.14 o 
   3   0   7      171.90      187.52      8.55 o 
   4   0   7       19.61       19.58      4.99 o 
   5   0   7      371.61      376.11     12.42 o 
   6   0   7      174.35      167.46      9.43 o 
 -10   1   7      536.94      536.02     15.59 o 
  -9   1   7      144.14      137.73      8.13 o 
  -8   1   7       29.67       29.34      4.68 o 
  -7   1   7      516.39      535.30     12.94 o 
  -6   1   7      374.96      374.83      9.77 o 
  -5   1   7      435.44      435.08     11.24 o 
  -4   1   7      200.50      188.47      8.33 o 
  -3   1   7     2022.39     2085.39     81.66 o 
  -2   1   7      349.60      338.25     11.98 o 
  -1   1   7      360.03      359.90     19.73 o 
   0   1   7     1180.78     1109.24     33.57 o 
   1   1   7     1944.23     1930.33     46.66 o 
   2   1   7        4.40        6.66      3.69 o 
   3   1   7      307.91      305.53     10.41 o 
   4   1   7       20.67       15.92      5.22 o 
   5   1   7       62.79       51.05      6.69 o 
   6   1   7       36.09       32.99      8.19 o 
 -11   2   7       21.78       20.62      8.03 o 
 -10   2   7        6.04       12.31      7.03 o 
  -9   2   7       72.01       75.80      6.88 o 
  -8   2   7     1110.80     1131.92     20.89 o 
  -7   2   7     1786.08     1776.57     33.72 o 
  -6   2   7     1609.96     1675.05     34.97 o 
  -5   2   7     3628.10     3493.19     80.80 o 
  -3   2   7      126.93      133.65      5.39 o 
  -2   2   7      982.07      939.11     17.20 o 
  -1   2   7     2201.16     2162.19     48.29 o 
   0   2   7      918.40      982.60     23.48 o 
   1   2   7      967.62      966.62     20.94 o 
   2   2   7       87.07       85.14      5.36 o 
   3   2   7       15.37       18.87      4.85 o 
   4   2   7      107.42      106.04      7.22 o 
   5   2   7       52.87       48.73      8.09 o 
 -11   3   7       71.39       61.53      8.82 o 
 -10   3   7      673.07      648.09     18.29 o 
  -9   3   7     1400.59     1431.46     28.48 o 
  -8   3   7       35.99       41.21      4.54 o 
  -7   3   7      531.52      544.97     12.75 o 
  -6   3   7     1046.66     1084.48     21.33 o 
  -5   3   7      498.92      498.86     10.52 o 
  -4   3   7       22.41       20.02      2.39 o 
  -3   3   7       43.39       48.67      2.38 o 
  -2   3   7       67.76       59.09      2.54 o 
  -1   3   7        4.88       33.03      3.08 o 
   0   3   7      255.08      283.47      8.28 o 
   1   3   7       63.71       62.79      4.57 o 
   2   3   7      395.01      392.05     11.24 o 
   3   3   7       24.95       27.62      5.28 o 
   4   3   7      333.39      320.17     13.77 o 
   5   3   7      145.59      145.48     10.78 o 
 -11   4   7      368.29      378.65     14.66 o 
 -10   4   7        3.29       23.05      6.87 o 
  -9   4   7       24.37       26.29      6.01 o 
  -8   4   7        1.30       -0.78      4.01 o 
  -7   4   7       38.80       42.39      6.98 o 
  -6   4   7     1462.23     1504.14     28.52 o 
  -5   4   7      152.65      144.46      5.03 o 
  -4   4   7     1651.18     1614.17     28.66 o 
  -3   4   7     1245.40     1257.31     31.15 o 
  -2   4   7      251.86      231.17      9.00 o 
  -1   4   7     1178.86     1184.56     24.51 o 
   0   4   7     1326.06     1299.03     26.95 o 
   1   4   7        0.19        5.84      3.62 o 
   2   4   7      342.09      339.24     12.77 o 
   3   4   7        5.86        2.87      6.40 o 
   4   4   7       31.25       44.02      8.29 o 
 -11   5   7       34.19       35.36      7.83 o 
 -10   5   7      217.54      221.12     10.88 o 
  -9   5   7     1086.94     1137.45     25.84 o 
  -8   5   7      372.52      359.94     11.30 o 
  -7   5   7      141.59      166.21      6.73 o 
  -6   5   7      940.79      952.66     19.07 o 
  -5   5   7     1279.12     1257.47     22.99 o 
  -4   5   7      219.18      213.86      5.84 o 
  -3   5   7      529.27      552.59      9.53 o 
  -2   5   7     1793.42     1761.80     31.67 o 
  -1   5   7        0.40       13.26      3.88 o 
   0   5   7      939.52      938.49     26.78 o 
   1   5   7        4.42        6.90      5.01 o 
   2   5   7       63.06       72.78      7.33 o 
   3   5   7      265.10      254.78     12.52 o 
 -11   6   7      232.20      239.87     14.50 o 
 -10   6   7      760.19      760.43     20.09 o 
  -9   6   7      346.66      342.53     11.96 o 
  -8   6   7        0.93        3.94      4.34 o 
  -7   6   7      179.66      185.39      7.78 o 
  -6   6   7      632.90      595.76     14.52 o 
  -5   6   7        2.05        3.81      2.30 o 
  -4   6   7      120.18      133.56      4.59 o 
  -3   6   7      481.18      468.87      8.57 o 
  -2   6   7       40.97       48.26      5.13 o 
  -1   6   7      153.55      164.18      7.83 o 
   0   6   7      435.07      459.98     28.69 o 
   1   6   7      387.75      393.71     13.77 o 
   2   6   7        4.52        0.96      6.36 o 
   3   6   7      166.44      152.85     11.05 o 
 -11   7   7       12.87        6.32      7.07 o 
 -10   7   7        0.49        2.27      6.22 o 
  -9   7   7       50.56       59.69      6.62 o 
  -8   7   7      162.62      188.73      8.53 o 
  -7   7   7      577.75      571.64     14.68 o 
  -6   7   7        7.68        8.29      3.63 o 
  -5   7   7     1642.14     1623.85     24.97 o 
  -4   7   7     1419.77     1395.62     20.39 o 
  -3   7   7       55.41       65.16      5.20 o 
  -2   7   7      220.64      230.75     18.44 o 
  -1   7   7      772.66      825.45     21.56 o 
   0   7   7       44.92       40.95      5.92 o 
   1   7   7       24.33       22.72      9.78 o 
   2   7   7        1.26        5.56     12.06 o 
 -10   8   7      431.26      442.65     16.75 o 
  -9   8   7      123.85      127.34     12.33 o 
  -8   8   7        2.40       -1.92      5.37 o 
  -7   8   7      341.22      327.52      9.93 o 
  -6   8   7      873.77      847.98     18.30 o 
  -5   8   7      103.83      109.97      6.28 o 
  -4   8   7       76.43       82.76      4.64 o 
  -3   8   7      514.29      508.93     15.74 o 
  -2   8   7       56.62       58.70     11.37 o 
  -1   8   7      248.25      284.80     15.96 o 
   0   8   7       56.09       50.35     10.35 o 
   1   8   7       39.99       45.66     11.37 o 
 -10   9   7      119.32      118.45      8.37 o 
  -9   9   7      203.75      195.63      8.72 o 
  -8   9   7       64.54       67.86      5.66 o 
  -7   9   7       41.29       33.22      5.49 o 
  -6   9   7       42.35       42.18      5.12 o 
  -5   9   7       46.67       48.38      5.13 o 
  -4   9   7      151.69      142.06     10.36 o 
  -3   9   7       23.93       32.08      5.72 o 
  -2   9   7        8.95       13.94      8.00 o 
  -1   9   7      125.47      132.78     12.24 o 
  -9  10   7      182.25      193.42      8.75 o 
  -8  10   7      361.01      368.64     14.05 o 
  -7  10   7      118.93      131.95      9.19 o 
  -6  10   7      120.52      128.76     14.34 o 
  -5  10   7      565.33      585.91     17.93 o 
  -4  10   7       81.99       79.72      8.95 o 
  -3  10   7        5.26        5.21      7.28 o 
   2 -11   8       17.35       15.67     16.30 o 
   3 -11   8      343.36      310.52     27.68 o 
  -1 -10   8      552.86      523.67     32.95 o 
   0 -10   8      150.02      114.99     17.96 o 
   1 -10   8      110.05      104.71     17.94 o 
   2 -10   8      206.77      190.60     21.35 o 
   3 -10   8      121.62      101.95     18.06 o 
   4 -10   8        1.05       17.22     15.47 o 
   5 -10   8       19.54       12.54     13.89 o 
  -3  -9   8       48.91       62.92     13.42 o 
  -2  -9   8       11.35      -16.01     10.61 o 
  -1  -9   8       37.82       19.92     11.10 o 
   0  -9   8      111.94       88.71     16.10 o 
   1  -9   8      255.63      209.63     20.15 o 
   2  -9   8       97.32       78.39     15.59 o 
   3  -9   8       52.23       66.85     21.88 o 
   4  -9   8      661.89      696.10     32.87 o 
   5  -9   8      394.24      447.28     29.71 o 
   6  -9   8        2.91       -1.75     15.65 o 
  -4  -8   8        3.33       -5.67     11.51 o 
  -3  -8   8       61.01       55.47     12.21 o 
  -2  -8   8       24.79       22.26     10.51 o 
  -1  -8   8      603.85      548.72     24.29 o 
   0  -8   8      663.99      596.42     24.47 o 
   1  -8   8        1.36       -1.54     11.81 o 
   2  -8   8      455.62      481.85     19.22 o 
   3  -8   8      214.73      243.47     14.39 o 
   4  -8   8        7.90       24.79     12.33 o 
   5  -8   8       30.82       33.21     14.71 o 
   6  -8   8        1.30       -7.71     15.09 o 
  -5  -7   8      660.10      632.79     27.76 o 
  -4  -7   8      109.77       79.66     12.72 o 
  -3  -7   8      801.09      841.09     31.51 o 
  -2  -7   8     1677.44     1677.06     52.75 o 
  -1  -7   8      661.64      593.48     25.52 o 
   0  -7   8       28.19       26.48      5.75 o 
   1  -7   8      318.76      317.42     12.55 o 
   2  -7   8      349.02      346.03     15.59 o 
   3  -7   8        3.80        0.41      7.30 o 
   4  -7   8       43.05       63.93     13.69 o 
   5  -7   8        2.58       12.46     13.81 o 
   6  -7   8      130.77      131.06     19.83 o 
   7  -7   8        0.52        0.41     16.47 o 
  -6  -6   8      185.56      176.66     15.87 o 
  -5  -6   8       56.07       33.52     11.01 o 
  -4  -6   8       15.05        5.14      9.86 o 
  -3  -6   8        0.63       10.49     17.66 o 
  -2  -6   8        3.40       15.13      8.55 o 
  -1  -6   8      230.22      250.55     10.58 o 
   0  -6   8      689.79      685.48     19.59 o 
   1  -6   8      555.99      541.78     21.72 o 
   2  -6   8        3.84       18.80      5.51 o 
   3  -6   8      644.00      618.54     31.85 o 
   4  -6   8     1034.34     1109.87     52.17 o 
   5  -6   8       83.78       81.06     16.45 o 
   6  -6   8      234.15      184.03     21.75 o 
   7  -6   8      206.84      150.20     21.71 o 
  -7  -5   8       60.31       70.39     13.09 o 
  -6  -5   8        1.02       -6.32     10.09 o 
  -5  -5   8      294.64      271.26     17.14 o 
  -4  -5   8      540.23      563.58     17.80 o 
  -3  -5   8      100.03      121.74     16.49 o 
  -2  -5   8      518.60      565.70     17.02 o 
  -1  -5   8     1992.54     2047.59     40.47 o 
   0  -5   8      404.85      420.13     19.51 o 
   1  -5   8       38.88       35.50      3.98 o 
   2  -5   8      563.43      559.99     15.87 o 
   3  -5   8      388.77      397.64     15.32 o 
   4  -5   8      120.27      129.69      9.76 o 
   5  -5   8        1.60       -2.26      7.21 o 
   6  -5   8       60.58       79.38     14.42 o 
   7  -5   8       46.17       64.41     22.28 o 
  -8  -4   8       14.59        3.46      9.75 o 
  -7  -4   8      604.60      634.55     21.59 o 
  -6  -4   8     1424.59     1383.38     35.33 o 
  -5  -4   8      525.15      490.65     16.51 o 
  -4  -4   8      181.62      191.92      9.39 o 
  -3  -4   8     1590.81     1639.26     40.29 o 
  -2  -4   8     1110.49     1148.73     25.57 o 
  -1  -4   8        0.01        4.15      3.17 o 
   0  -4   8      642.51      655.80     14.78 o 
   1  -4   8      112.33      122.26      9.42 o 
   2  -4   8      406.29      414.94     17.79 o 
   3  -4   8      179.92      185.43     10.50 o 
   4  -4   8       89.76       83.08      8.25 o 
   5  -4   8      338.78      347.88     16.97 o 
   6  -4   8      103.20       82.26     10.63 o 
   7  -4   8        1.53        3.11      9.85 o 
  -8  -3   8      271.79      250.64     14.50 o 
  -7  -3   8      172.96      185.71     11.82 o 
  -6  -3   8      132.20      149.08      6.94 o 
  -5  -3   8        1.49        0.34      4.89 o 
  -4  -3   8        0.68        5.31      4.53 o 
  -3  -3   8       90.04       99.00      5.33 o 
  -2  -3   8      131.79      124.88      5.50 o 
  -1  -3   8     1479.46     1452.11     29.23 o 
   0  -3   8     1955.62     1923.53     37.84 o 
   1  -3   8        2.27        4.11      4.10 o 
   2  -3   8      982.11     1042.15     25.21 o 
   3  -3   8      630.44      683.24     25.25 o 
   4  -3   8       93.90      102.56      7.08 o 
   5  -3   8      276.38      268.31     23.66 o 
   6  -3   8      221.07      223.86     24.57 o 
   7  -3   8       25.12       29.04     10.75 o 
  -9  -2   8        1.36       -9.44      8.96 o 
  -8  -2   8       62.70       64.76      9.79 o 
  -7  -2   8       64.53       83.20      8.55 o 
  -6  -2   8      349.25      372.43     11.76 o 
  -5  -2   8     1647.98     1674.73     41.30 o 
  -4  -2   8      750.10      765.72     24.26 o 
  -3  -2   8      510.22      499.13     19.20 o 
  -2  -2   8     4483.87     4419.50     84.55 o 
  -1  -2   8     1598.51     1545.18     30.98 o 
   0  -2   8       63.60       71.25      4.81 o 
   1  -2   8     1068.02     1025.14     24.65 o 
   2  -2   8      503.92      493.58     13.90 o 
   3  -2   8       21.34       45.78      5.34 o 
   4  -2   8       38.26       50.89      6.96 o 
   5  -2   8       35.96       55.94      8.82 o 
   6  -2   8       12.82       11.81      9.38 o 
  -9  -1   8       63.14       69.67      8.92 o 
  -8  -1   8      191.61      195.38      8.81 o 
  -7  -1   8     1984.46     1931.71     36.07 o 
  -6  -1   8      222.96      220.56      8.83 o 
  -5  -1   8       39.32       30.28      4.99 o 
  -4  -1   8      684.62      680.51     15.41 o 
  -3  -1   8      740.40      726.96     17.90 o 
  -2  -1   8      132.62      156.91      8.59 o 
  -1  -1   8      305.60      300.27     10.76 o 
   0  -1   8       97.39       94.55      6.01 o 
   1  -1   8      864.05      812.54     20.25 o 
   2  -1   8      795.46      809.51     20.58 o 
   3  -1   8      298.42      280.03     10.47 o 
   4  -1   8     1001.90      997.65     30.75 o 
   5  -1   8      341.80      345.33     13.55 o 
   6  -1   8        0.80       -0.35      6.87 o 
 -10   0   8       21.73       22.92      8.82 o 
  -9   0   8      265.41      245.12     11.83 o 
  -8   0   8      187.42      197.33      8.58 o 
  -7   0   8      325.91      336.90     11.32 o 
  -6   0   8       55.24       68.33      5.50 o 
  -5   0   8      120.14      117.63      7.25 o 
  -4   0   8      108.39      108.68      5.24 o 
  -3   0   8       58.79       70.73      6.43 o 
  -2   0   8     1649.31     1579.02     42.04 o 
  -1   0   8     1880.84     1880.46     51.05 o 
   0   0   8      123.26      114.43      5.77 o 
   1   0   8      359.13      374.99     11.31 o 
   2   0   8      962.73      960.49     23.95 o 
   3   0   8       23.97       30.49      5.34 o 
   4   0   8      202.70      212.54     11.13 o 
   5   0   8      118.27      125.32      9.01 o 
   6   0   8       21.03       20.26      7.54 o 
 -10   1   8       26.46       17.43     10.64 o 
  -9   1   8      301.15      311.97     10.90 o 
  -8   1   8       34.08       37.43      5.44 o 
  -7   1   8      164.18      169.19      8.03 o 
  -6   1   8     2821.08     2841.59     58.09 o 
  -5   1   8     2643.96     2623.38     51.30 o 
  -4   1   8        6.61        7.42      5.24 o 
  -3   1   8     3818.59     3972.58    152.11 o 
  -2   1   8     3846.12     3815.57    105.24 o 
  -1   1   8      120.04      128.36     10.67 o 
   0   1   8     1366.09     1295.60     30.45 o 
   1   1   8       96.24      103.38      5.86 o 
   2   1   8        6.56       24.78      4.73 o 
   3   1   8       13.84       30.82      5.60 o 
   4   1   8       20.72       23.52      6.29 o 
   5   1   8        3.36        6.79      6.68 o 
 -10   2   8      127.75      134.19     11.10 o 
  -9   2   8        8.94        5.72      5.43 o 
  -8   2   8      761.38      772.69     19.52 o 
  -7   2   8      235.79      238.09      9.38 o 
  -6   2   8      252.02      259.76      9.18 o 
  -5   2   8      173.39      159.27      6.45 o 
  -4   2   8       85.56       81.79      4.72 o 
  -3   2   8      237.51      236.20      6.91 o 
  -2   2   8      221.76      220.23      6.49 o 
  -1   2   8      482.54      475.78     12.95 o 
   0   2   8     2348.23     2228.11     50.51 o 
   1   2   8      452.68      426.47     12.70 o 
   2   2   8       15.55       17.71      4.53 o 
   3   2   8      721.64      726.05     18.01 o 
   4   2   8      367.98      379.84     14.08 o 
   5   2   8        3.34       -3.89      8.40 o 
 -11   3   8      193.59      213.10     14.39 o 
 -10   3   8        2.78       -3.83      8.14 o 
  -9   3   8      546.13      563.15     14.49 o 
  -8   3   8      139.88      156.42      8.41 o 
  -7   3   8       12.71       12.22      4.53 o 
  -6   3   8      159.45      172.60      7.59 o 
  -5   3   8      233.19      242.74      8.21 o 
  -4   3   8       54.88       61.07      4.27 o 
  -3   3   8     1109.29     1045.32     21.36 o 
  -2   3   8      701.57      744.90     18.47 o 
  -1   3   8       47.78       49.87      4.30 o 
   0   3   8       55.32       45.32      6.67 o 
   1   3   8       95.72      102.31      7.23 o 
   2   3   8        3.01       13.48      4.89 o 
   3   3   8       60.82       54.92      7.45 o 
   4   3   8       64.23       51.93      8.31 o 
 -11   4   8        2.66       10.89      9.32 o 
 -10   4   8      274.44      291.69     14.49 o 
  -9   4   8      763.48      760.33     19.23 o 
  -8   4   8       11.73       14.34      5.10 o 
  -7   4   8     3112.27     3142.97     64.08 o 
  -6   4   8     3005.94     3016.47     53.16 o 
  -5   4   8      255.47      232.99      8.17 o 
  -4   4   8     1716.94     1742.72     31.09 o 
  -3   4   8     1829.21     1785.88     36.62 o 
  -2   4   8      149.91      150.57      5.93 o 
  -1   4   8       28.67       35.29      3.73 o 
   0   4   8      186.92      174.85      7.09 o 
   1   4   8        4.81        7.10      4.07 o 
   2   4   8        4.49       14.68      6.08 o 
   3   4   8        1.64       -1.99      6.78 o 
   4   4   8        3.20      -13.25      7.45 o 
 -11   5   8      361.15      361.51     16.78 o 
 -10   5   8        4.47        1.17      8.00 o 
  -9   5   8      103.34       95.61      7.34 o 
  -8   5   8      328.15      335.11     10.80 o 
  -7   5   8      165.28      169.57      6.81 o 
  -6   5   8        3.88        5.40      2.69 o 
  -5   5   8       20.34       20.30      2.84 o 
  -4   5   8       15.69       22.29      2.51 o 
  -3   5   8      127.53      122.58      7.55 o 
  -2   5   8       97.81      103.63      5.43 o 
  -1   5   8      707.20      707.38     16.14 o 
   0   5   8      181.72      191.40     10.38 o 
   1   5   8       42.33       53.28      6.54 o 
   2   5   8      422.18      440.51     18.99 o 
   3   5   8      202.60      222.47     17.51 o 
 -10   6   8      116.64      109.94     10.49 o 
  -9   6   8        0.42        6.15      4.68 o 
  -8   6   8        8.32       11.79      4.46 o 
  -7   6   8       53.94       60.19      8.39 o 
  -6   6   8       80.70       97.58      5.91 o 
  -5   6   8      122.20      139.91      4.93 o 
  -4   6   8        8.29        8.93      2.36 o 
  -3   6   8       90.46      128.20      7.73 o 
  -2   6   8      198.46      220.11      7.58 o 
  -1   6   8        4.06       13.14      4.69 o 
   0   6   8       13.88       21.10      5.44 o 
   1   6   8       96.70      102.74      8.05 o 
   2   6   8        7.72       14.70      6.93 o 
 -10   7   8      848.33      923.41     22.92 o 
  -9   7   8        0.01       -3.20      5.86 o 
  -8   7   8      750.17      755.68     18.51 o 
  -7   7   8     1488.73     1527.18     32.74 o 
  -6   7   8      131.58      122.01      5.23 o 
  -5   7   8      474.18      479.43      8.86 o 
  -4   7   8      717.82      704.45     12.30 o 
  -3   7   8       26.65       35.96      5.05 o 
  -2   7   8       30.25       32.81      6.46 o 
  -1   7   8       33.61       46.06      5.79 o 
   0   7   8        1.28        0.47      5.46 o 
   1   7   8      112.17      107.73     12.76 o 
 -10   8   8        2.69       -2.31      6.83 o 
  -9   8   8      169.55      182.49     10.76 o 
  -8   8   8       75.69       77.08      6.07 o 
  -7   8   8       31.57       28.00      4.39 o 
  -6   8   8       24.10       27.08      3.79 o 
  -5   8   8       22.92       25.88      3.67 o 
  -4   8   8       94.63       93.37      6.47 o 
  -3   8   8      126.84      128.90      7.95 o 
  -2   8   8      205.96      211.73     13.69 o 
  -1   8   8      235.69      246.67     16.01 o 
   0   8   8        3.08      -11.52      9.04 o 
  -9   9   8       87.03       85.22      7.73 o 
  -8   9   8       65.06       55.34      5.41 o 
  -7   9   8      180.15      187.13      7.79 o 
  -6   9   8      710.27      754.45     23.23 o 
  -5   9   8       54.44       54.61      7.62 o 
  -4   9   8       47.95       51.89      7.70 o 
  -3   9   8      352.08      355.68     32.03 o 
  -2   9   8      137.70      163.14     12.67 o 
  -7  10   8       29.86       34.75      5.69 o 
  -6  10   8       24.07       23.93      7.18 o 
  -5  10   8      107.75      116.59     10.00 o 
  -4  10   8        8.26        7.66      7.33 o 
   0 -10   9        5.50       12.98     15.58 o 
   1 -10   9       31.74       14.31     15.49 o 
   2 -10   9        8.96       -0.43     15.38 o 
   3 -10   9      202.74      179.80     21.53 o 
  -2  -9   9      254.83      215.19     17.34 o 
  -1  -9   9       53.66       49.95     12.47 o 
   0  -9   9       40.63       71.25     16.29 o 
   1  -9   9      525.71      478.85     30.56 o 
   2  -9   9      222.34      196.99     21.22 o 
   3  -9   9        0.36        4.37      8.75 o 
   4  -9   9      281.51      312.72     23.63 o 
   5  -9   9       81.02       88.05     17.25 o 
  -4  -8   9      320.36      266.27     19.48 o 
  -3  -8   9      505.18      484.74     24.18 o 
  -2  -8   9      247.41      258.08     17.66 o 
  -1  -8   9      222.77      205.26     15.28 o 
   0  -8   9      577.45      525.38     33.05 o 
   1  -8   9      100.92      101.34     15.83 o 
   2  -8   9       39.05       50.65     10.02 o 
   3  -8   9        9.25        8.99     10.63 o 
   4  -8   9       81.06       82.47     15.15 o 
   5  -8   9        3.61       18.73     14.42 o 
  -5  -7   9       37.75       35.22     12.49 o 
  -4  -7   9       71.87       50.92     14.57 o 
  -3  -7   9        2.87        0.88     10.08 o 
  -2  -7   9        0.08        8.50      9.84 o 
  -1  -7   9      257.60      243.41     16.32 o 
   0  -7   9      271.02      292.34     18.31 o 
   1  -7   9       71.99       86.03      7.87 o 
   2  -7   9     1241.97     1266.43     39.52 o 
   3  -7   9      494.43      531.60     29.14 o 
   4  -7   9       27.07       29.33     12.80 o 
   5  -7   9      247.18      259.31     24.37 o 
   6  -7   9      280.25      251.01     25.12 o 
  -6  -6   9        5.35        2.52     11.53 o 
  -5  -6   9       26.71       14.37     11.37 o 
  -4  -6   9       13.05        1.45     10.00 o 
  -3  -6   9     1085.00     1049.72     36.43 o 
  -2  -6   9      560.43      546.32     29.46 o 
  -1  -6   9        0.61       -1.45      6.31 o 
   0  -6   9      584.81      592.99     18.17 o 
   1  -6   9      564.95      542.36     19.44 o 
   2  -6   9        9.23        6.65      9.27 o 
   3  -6   9       52.35       54.23     12.23 o 
   4  -6   9       24.35       19.98     12.65 o 
   5  -6   9       31.15       29.15     14.79 o 
   6  -6   9      106.79       96.03     19.21 o 
  -7  -5   9      680.23      710.92     38.90 o 
  -6  -5   9      120.63      117.18     39.16 o 
  -5  -5   9      897.93      841.01     31.63 o 
  -4  -5   9     1615.32     1517.58     48.66 o 
  -3  -5   9      824.16      813.41     55.71 o 
  -2  -5   9       35.04       32.50      4.29 o 
  -1  -5   9      725.47      761.66     17.23 o 
   0  -5   9      177.12      185.25      6.96 o 
   1  -5   9       19.20       36.95      4.31 o 
   2  -5   9        1.00        3.68      4.49 o 
   3  -5   9       32.68       27.51      8.97 o 
   4  -5   9       30.51       37.50      7.54 o 
   5  -5   9        5.79        8.31      8.27 o 
   6  -5   9       18.90       20.27      9.30 o 
  -7  -4   9        1.96       -9.77      8.62 o 
  -6  -4   9       26.07       26.22      8.22 o 
  -5  -4   9       12.99       13.38      5.62 o 
  -4  -4   9       15.23       14.45      5.36 o 
  -3  -4   9       78.66       93.21      8.74 o 
  -2  -4   9      847.28      847.67     18.72 o 
  -1  -4   9      819.75      786.45     22.24 o 
   0  -4   9      191.10      199.95      7.40 o 
   1  -4   9      755.00      745.99     22.49 o 
   2  -4   9     1358.01     1367.23     38.41 o 
   3  -4   9      234.78      227.50     11.51 o 
   4  -4   9      351.27      366.07     28.00 o 
   5  -4   9      487.99      499.99     19.94 o 
   6  -4   9       45.77       65.99     10.54 o 
  -8  -3   9        1.04       -6.72      8.88 o 
  -7  -3   9       10.74       10.86      8.40 o 
  -6  -3   9      533.25      550.12     13.49 o 
  -5  -3   9       68.67       71.38      6.93 o 
  -4  -3   9      752.46      765.26     31.72 o 
  -3  -3   9      896.74      898.42     19.71 o 
  -2  -3   9      167.31      178.07      6.87 o 
  -1  -3   9       19.96       21.16      3.62 o 
   0  -3   9      521.67      525.24     12.65 o 
   1  -3   9       84.16      105.82      7.06 o 
   2  -3   9       41.62       48.03      5.19 o 
   3  -3   9       11.15       11.72      4.96 o 
   4  -3   9      109.70      115.96     10.57 o 
   5  -3   9      129.75      144.37     17.96 o 
   6  -3   9        3.33       12.16      9.69 o 
  -9  -2   9      189.31      194.84     13.51 o 
  -8  -2   9     1311.15     1354.00     51.32 o 
  -7  -2   9      419.80      421.70     19.61 o 
  -6  -2   9      101.05      121.95     13.71 o 
  -5  -2   9     1740.53     1717.99     42.51 o 
  -4  -2   9     1229.97     1226.92     25.81 o 
  -3  -2   9       24.64       31.42      3.84 o 
  -2  -2   9      636.30      630.89     14.53 o 
  -1  -2   9      505.12      518.78     12.52 o 
   0  -2   9      559.61      525.25     16.81 o 
   1  -2   9       46.54       54.70      5.66 o 
   2  -2   9       22.63       30.22      4.86 o 
   3  -2   9       22.24       20.85      5.36 o 
   4  -2   9       66.22       64.35      6.89 o 
   5  -2   9       14.04       25.29      6.85 o 
   6  -2   9        7.62       -4.80      9.49 o 
  -9  -1   9      163.83      168.66      9.05 o 
  -8  -1   9       55.46       65.03      7.36 o 
  -7  -1   9       11.57       29.06      5.64 o 
  -6  -1   9       25.30       27.17      5.01 o 
  -5  -1   9       31.59       29.16      5.37 o 
  -4  -1   9      131.20      119.18      8.75 o 
  -3  -1   9     1135.48     1068.58     22.50 o 
  -2  -1   9     1430.05     1426.21     28.96 o 
  -1  -1   9        1.54       13.21      4.13 o 
   0  -1   9      306.46      293.74      9.60 o 
   1  -1   9     1482.98     1495.66     35.07 o 
   2  -1   9      487.13      475.22     14.14 o 
   3  -1   9      227.48      209.42      9.64 o 
   4  -1   9      639.45      627.72     30.44 o 
   5  -1   9       34.96       36.24      9.95 o 
 -10   0   9        3.65       -4.65      8.35 o 
  -9   0   9       78.41       85.82      7.36 o 
  -8   0   9        5.63        6.42      5.27 o 
  -7   0   9     1933.89     1989.99     42.40 o 
  -6   0   9      110.88      122.93      7.83 o 
  -5   0   9      600.39      589.93     14.16 o 
  -4   0   9     1469.13     1397.31     28.55 o 
  -3   0   9      789.93      782.01     17.12 o 
  -2   0   9       22.73       20.90      3.58 o 
  -1   0   9       73.26       68.35      4.78 o 
   0   0   9      553.02      551.74     14.90 o 
   1   0   9       23.69       50.01      4.99 o 
   2   0   9        1.93       17.69      4.90 o 
   3   0   9       37.47       36.07      5.94 o 
   4   0   9       32.82       39.10      6.69 o 
   5   0   9       37.62       47.19      7.71 o 
 -10   1   9      127.93      127.08     10.39 o 
  -9   1   9     1315.46     1331.40     27.08 o 
  -8   1   9      637.10      641.09     17.39 o 
  -7   1   9       49.60       50.21      5.84 o 
  -6   1   9      893.75      870.23     23.72 o 
  -5   1   9     1183.72     1130.43     23.86 o 
  -4   1   9       46.68       43.96      3.88 o 
  -3   1   9      375.28      356.90     10.43 o 
  -2   1   9       94.09       98.34      5.37 o 
  -1   1   9      492.90      461.05     12.87 o 
   0   1   9       11.03       25.38      4.08 o 
   1   1   9       27.81       39.18      4.91 o 
   2   1   9      299.51      294.38     10.85 o 
   3   1   9      190.07      178.55     16.56 o 
   4   1   9        1.42       12.85      6.37 o 
   5   1   9       43.46       50.40      7.97 o 
 -10   2   9       55.39       49.32      8.53 o 
  -9   2   9       50.70       51.39      6.42 o 
  -8   2   9      173.05      174.66     13.70 o 
  -7   2   9        3.72        3.57      4.62 o 
  -6   2   9      211.57      207.37      9.76 o 
  -5   2   9       21.26       25.55      3.70 o 
  -4   2   9      592.69      567.57     14.81 o 
  -3   2   9      880.63      875.48     18.52 o 
  -2   2   9     1021.14      988.77     23.85 o 
  -1   2   9      237.86      238.27      8.57 o 
   0   2   9     1886.85     1843.19     42.59 o 
   1   2   9      580.63      601.49     16.64 o 
   2   2   9      136.16      126.86      7.67 o 
   3   2   9      413.34      429.78     14.50 o 
   4   2   9       14.23       13.34      8.32 o 
 -10   3   9       70.83       90.26     12.27 o 
  -9   3   9      213.77      237.42      9.61 o 
  -8   3   9     1540.81     1578.34     34.77 o 
  -7   3   9      611.13      610.63     21.83 o 
  -6   3   9      148.05      156.40      6.11 o 
  -5   3   9     1127.88     1077.50     22.75 o 
  -4   3   9     1456.22     1465.88     33.40 o 
  -3   3   9      350.46      322.98     13.45 o 
  -2   3   9      604.40      567.57     15.11 o 
  -1   3   9      304.58      312.11     10.20 o 
   0   3   9        4.10       19.33      4.31 o 
   1   3   9        3.87       14.16      4.74 o 
   2   3   9        0.91       -3.08      5.10 o 
   3   3   9        8.38       22.39     13.33 o 
 -10   4   9      359.24      365.19     13.42 o 
  -9   4   9      576.16      582.52     18.74 o 
  -8   4   9       64.65       77.63      6.73 o 
  -7   4   9      218.05      226.53      9.29 o 
  -6   4   9      381.82      351.04      9.14 o 
  -5   4   9        3.97        9.27      3.51 o 
  -4   4   9      493.54      448.81     10.89 o 
  -3   4   9      297.72      269.17      8.97 o 
  -2   4   9      730.22      715.78     18.22 o 
  -1   4   9      309.84      322.19     10.60 o 
   0   4   9        6.26        6.92      4.35 o 
   1   4   9      238.05      261.23     12.81 o 
   2   4   9      141.38      121.40     12.62 o 
   3   4   9       23.22       32.85      8.81 o 
 -10   5   9      180.32      194.12     10.19 o 
  -9   5   9        2.10        0.31      6.02 o 
  -8   5   9       19.68       26.87      6.35 o 
  -7   5   9      199.20      196.89      8.54 o 
  -6   5   9      172.07      181.03      7.16 o 
  -5   5   9      198.87      201.33      7.95 o 
  -4   5   9      819.30      798.02     19.87 o 
  -3   5   9      397.92      396.71     11.68 o 
  -2   5   9        0.40        3.80      3.68 o 
  -1   5   9      594.33      616.59     16.69 o 
   0   5   9        6.46        4.29      5.70 o 
   1   5   9      107.78       98.69     16.32 o 
   2   5   9      111.06       97.33      9.85 o 
 -10   6   9      115.84      119.31     10.81 o 
  -9   6   9      917.11      946.67     26.43 o 
  -8   6   9      842.15      824.57     24.79 o 
  -7   6   9       24.60       34.66      5.31 o 
  -6   6   9      580.83      597.28     18.82 o 
  -5   6   9      536.40      561.99     15.43 o 
  -4   6   9      473.65      459.28     13.00 o 
  -3   6   9      231.07      227.83      8.65 o 
  -2   6   9      111.89      115.84      7.81 o 
  -1   6   9       14.82       22.23      5.96 o 
   0   6   9        5.76        5.67      6.12 o 
   1   6   9        2.85       -3.29      6.78 o 
 -10   7   9      120.22      125.03     11.05 o 
  -9   7   9      197.07      187.79     14.73 o 
  -8   7   9       54.63       63.96      7.11 o 
  -7   7   9       15.83       21.18      5.48 o 
  -6   7   9       31.36       32.35      4.25 o 
  -5   7   9       62.51       72.38      5.51 o 
  -4   7   9      107.01      113.75      6.15 o 
  -3   7   9      524.08      561.79     18.64 o 
  -2   7   9      143.56      148.75      9.21 o 
  -1   7   9       24.58       27.82      6.39 o 
   0   7   9      459.55      506.48     26.32 o 
  -9   8   9        1.65        1.76      6.40 o 
  -8   8   9       48.80       58.56      7.08 o 
  -7   8   9       22.63       29.36      5.37 o 
  -6   8   9       11.72        9.87      4.65 o 
  -5   8   9      232.40      263.39     17.99 o 
  -4   8   9       70.53      112.34     12.22 o 
  -3   8   9       26.86       35.26     10.17 o 
  -2   8   9      129.95      154.56     15.96 o 
  -8   9   9      167.39      167.88      9.02 o 
  -7   9   9      325.27      355.95     21.40 o 
  -4   9   9        5.80        1.49      8.71 o 
  -3   9   9       28.71       26.62     10.56 o 
  -1  -9  10      163.88      144.00     19.92 o 
   0  -9  10       87.21       78.83     17.75 o 
   1  -9  10       23.06        9.60     15.19 o 
   3  -9  10        0.25      -13.59     11.05 o 
  -3  -8  10       38.45       41.42     14.81 o 
  -2  -8  10        0.17      -10.54     11.08 o 
  -1  -8  10       21.43        1.98     10.91 o 
   0  -8  10        1.60        9.00     14.30 o 
   1  -8  10      157.47      177.71     20.21 o 
   2  -8  10      172.22      185.03     17.29 o 
   3  -8  10        1.10       -1.01     11.20 o 
   4  -8  10      163.95      155.79     18.11 o 
  -4  -7  10      196.71      161.77     15.63 o 
  -3  -7  10       75.29       57.22     12.37 o 
  -2  -7  10       93.18       96.61     12.73 o 
  -1  -7  10      869.59      841.89     31.24 o 
   0  -7  10      386.61      391.17     24.19 o 
   1  -7  10        2.14       -1.67      7.17 o 
   2  -7  10      405.12      470.41     26.89 o 
   3  -7  10      434.26      433.75     26.61 o 
   4  -7  10       24.01       18.56     13.07 o 
   5  -7  10      162.89      167.90     20.53 o 
  -5  -6  10      592.94      562.71     25.95 o 
  -4  -6  10      157.51      122.11     13.64 o 
  -3  -6  10      124.84      129.45     13.28 o 
  -2  -6  10      395.39      393.29     14.76 o 
  -1  -6  10      506.14      505.79     23.72 o 
   0  -6  10        1.56        1.18      7.64 o 
   1  -6  10       34.36       36.73      8.01 o 
   2  -6  10       38.32       41.03     11.48 o 
   3  -6  10        9.19       10.76     11.41 o 
   4  -6  10       37.83       33.51     13.55 o 
   5  -6  10       75.29       66.53     16.81 o 
  -6  -5  10       76.87       68.59     13.14 o 
  -5  -5  10       13.81       12.45     14.52 o 
  -4  -5  10       36.72       20.25     10.13 o 
  -3  -5  10       78.14       85.04      8.61 o 
  -2  -5  10      290.72      298.43     11.02 o 
  -1  -5  10       10.37       28.33      5.44 o 
   0  -5  10     1113.80     1116.32     23.85 o 
   1  -5  10      960.95      911.51     44.57 o 
   2  -5  10       17.78       24.05      5.30 o 
   3  -5  10      164.02      179.15     10.87 o 
   4  -5  10      311.05      322.70     15.18 o 
   5  -5  10       66.52       62.72      9.85 o 
  -7  -4  10        2.57       -3.39      8.88 o 
  -6  -4  10       73.94       58.42     10.59 o 
  -5  -4  10      687.20      709.86     26.06 o 
  -4  -4  10      724.52      731.71     28.15 o 
  -3  -4  10       12.34       14.89      4.28 o 
  -2  -4  10     1124.16     1130.99     24.14 o 
  -1  -4  10      580.54      596.58     22.06 o 
   0  -4  10      270.41      286.47     24.06 o 
   1  -4  10      167.80      158.30      9.55 o 
   2  -4  10      321.41      329.02     35.44 o 
   3  -4  10        9.13        9.98      6.58 o 
   4  -4  10      194.84      203.39     35.67 o 
   5  -4  10        6.08        3.55      8.66 o 
  -8  -3  10      169.22      126.84     19.34 o 
  -7  -3  10      669.78      658.44     21.51 o 
  -6  -3  10     1348.47     1383.84     40.51 o 
  -5  -3  10      730.97      730.71     29.04 o 
  -4  -3  10       15.82       21.37      5.64 o 
  -3  -3  10      541.53      508.86     13.01 o 
  -2  -3  10      326.48      312.53      9.46 o 
  -1  -3  10        1.33        8.66      3.75 o 
   0  -3  10       28.29       41.85      4.97 o 
   1  -3  10        9.46        5.45      5.10 o 
   2  -3  10      158.24      153.81     18.46 o 
   3  -3  10        0.12       10.06      5.54 o 
   4  -3  10       21.74       14.48      8.41 o 
   5  -3  10       24.33       19.13      9.10 o 
  -8  -2  10       12.73       17.29      5.95 o 
  -7  -2  10       61.71       69.09      6.99 o 
  -6  -2  10        0.19       -5.37      5.62 o 
  -5  -2  10        0.96       -2.49      5.16 o 
  -4  -2  10      465.06      479.17     12.48 o 
  -3  -2  10      792.47      744.76     16.99 o 
  -2  -2  10       10.99        6.31      3.57 o 
  -1  -2  10     2003.98     1936.86     44.60 o 
   0  -2  10     1404.47     1335.58     37.54 o 
   1  -2  10       99.31       93.02      6.15 o 
   2  -2  10      468.64      450.91     13.84 o 
   3  -2  10      419.50      446.14     20.15 o 
   4  -2  10       21.31       35.36      8.82 o 
   5  -2  10       83.72       89.10     11.04 o 
  -9  -1  10       74.37       83.30      7.69 o 
  -8  -1  10       22.96       26.23      5.92 o 
  -7  -1  10       21.02       24.05      5.80 o 
  -6  -1  10      235.45      250.94     11.58 o 
  -5  -1  10      965.57      973.74     26.26 o 
  -4  -1  10      203.94      200.64      7.52 o 
  -3  -1  10      127.81      131.21      6.06 o 
  -2  -1  10      638.89      617.37     14.40 o 
  -1  -1  10      475.37      487.25     17.99 o 
   0  -1  10      130.70      119.46      6.60 o 
   1  -1  10       39.71       42.17      5.19 o 
   2  -1  10       61.15       65.24      8.03 o 
   3  -1  10      222.10      231.45     10.67 o 
   4  -1  10        1.62        3.42      6.36 o 
   5  -1  10      147.47      164.07     12.85 o 
  -9   0  10      364.52      370.69     12.26 o 
  -8   0  10      173.40      178.62     11.74 o 
  -7   0  10     1036.32     1049.05     24.74 o 
  -6   0  10      841.73      811.12     29.66 o 
  -5   0  10       11.67       17.42      4.01 o 
  -4   0  10      457.91      433.14     11.36 o 
  -3   0  10       73.17       75.12      4.71 o 
  -2   0  10       33.44       64.44      7.35 o 
  -1   0  10       58.01       63.82      5.03 o 
   0   0  10       37.66       37.57      4.75 o 
   1   0  10       99.69      102.31      6.50 o 
   2   0  10       42.75       42.67      6.71 o 
   3   0  10        9.46        9.37      5.90 o 
   4   0  10       58.04       60.19      7.68 o 
  -9   1  10        9.93       12.62      6.00 o 
  -8   1  10       17.87       19.21      5.91 o 
  -7   1  10        1.65        5.43      5.03 o 
  -6   1  10       63.45       61.84      6.48 o 
  -5   1  10      815.64      824.79     18.51 o 
  -4   1  10     1894.90     1818.21     36.49 o 
  -3   1  10       73.03       69.00      4.86 o 
  -2   1  10     1789.94     1735.09     40.05 o 
  -1   1  10      841.66      831.54     20.93 o 
   0   1  10       45.43       48.92      5.06 o 
   1   1  10      376.15      335.29     12.38 o 
   2   1  10      397.66      388.97     13.12 o 
   3   1  10       34.04       35.30      6.61 o 
   4   1  10       49.74       49.90      7.69 o 
 -10   2  10        4.56        4.82      6.51 o 
  -9   2  10      217.00      222.90      9.56 o 
  -8   2  10      130.77      127.09      8.07 o 
  -7   2  10       43.71       38.41      5.68 o 
  -6   2  10     1089.95     1057.57     22.95 o 
  -5   2  10      634.39      651.14     15.25 o 
  -4   2  10       26.21       25.13      4.00 o 
  -3   2  10      111.14      121.06      7.40 o 
  -2   2  10      194.57      196.79      7.87 o 
  -1   2  10       30.05       34.23      4.52 o 
   0   2  10       10.92       12.63      4.44 o 
   1   2  10       59.56       45.52      5.76 o 
   2   2  10      198.03      210.92     10.15 o 
   3   2  10       12.47       17.54      6.42 o 
 -10   3  10      266.38      286.98     12.16 o 
  -9   3  10       35.21       37.54      6.79 o 
  -8   3  10      770.00      777.56     21.33 o 
  -7   3  10      484.62      473.24     13.84 o 
  -6   3  10        3.50       12.45      3.94 o 
  -5   3  10       15.31       23.50      3.96 o 
  -4   3  10       81.02       70.70      4.97 o 
  -3   3  10       12.66        9.91      3.76 o 
  -2   3  10       75.71       72.75      5.32 o 
  -1   3  10        4.46        1.42      4.01 o 
   0   3  10      338.82      344.75     11.74 o 
   1   3  10      164.91      174.61      9.45 o 
   2   3  10       21.90       14.52      5.93 o 
 -10   4  10       10.24       15.16      6.78 o 
  -9   4  10       14.34       20.45      6.70 o 
  -8   4  10       56.36       69.07      6.63 o 
  -7   4  10      137.86      153.11      8.01 o 
  -6   4  10      441.85      438.81     11.77 o 
  -5   4  10     1086.19     1048.09     25.05 o 
  -4   4  10       14.74       25.38      4.10 o 
  -3   4  10      441.23      460.32     13.14 o 
  -2   4  10      897.14      864.12     21.77 o 
  -1   4  10      121.31      128.29      7.08 o 
   0   4  10       12.67       12.59      4.80 o 
   1   4  10      183.32      176.92     11.15 o 
   2   4  10       29.29       17.54     15.71 o 
 -10   5  10      389.14      392.59     13.97 o 
  -9   5  10      272.17      286.76     12.88 o 
  -8   5  10       82.65       97.29     10.53 o 
  -7   5  10      609.11      618.98     16.38 o 
  -6   5  10     1125.01     1108.65     23.64 o 
  -5   5  10      154.48      143.61      6.87 o 
  -4   5  10       50.00       56.11      4.92 o 
  -3   5  10      129.98      132.98      6.87 o 
  -2   5  10       30.43       36.83      4.93 o 
  -1   5  10        0.90        7.37      4.53 o 
   0   5  10        0.48        1.23      6.12 o 
   1   5  10      118.80      108.17     11.66 o 
  -9   6  10      174.20      173.19     10.64 o 
  -8   6  10      232.97      231.30     11.23 o 
  -7   6  10        0.82        6.33      4.92 o 
  -6   6  10       21.16       23.94      4.19 o 
  -5   6  10        6.01        3.65      3.97 o 
  -4   6  10       76.33       72.96      5.40 o 
  -3   6  10      155.39      151.08      7.65 o 
  -2   6  10       54.83       44.21      6.48 o 
  -1   6  10      124.59      139.36     15.65 o 
   0   6  10       18.85       29.84      7.31 o 
  -9   7  10      101.63      110.29      9.06 o 
  -8   7  10        1.05        5.70      5.82 o 
  -7   7  10       15.55       12.11      9.12 o 
  -6   7  10      485.68      488.01     14.54 o 
  -5   7  10      151.27      165.71      7.13 o 
  -4   7  10        2.91        1.98      5.10 o 
  -3   7  10      113.18      135.81     11.45 o 
  -2   7  10       90.68       90.38      7.84 o 
  -1   7  10        6.33        4.95      6.44 o 
  -8   8  10      166.36      178.41     12.92 o 
  -7   8  10      383.04      378.29     23.33 o 
  -6   8  10      109.19      118.83      9.91 o 
  -5   8  10       22.93       16.63      8.97 o 
  -4   8  10       65.92       76.13     11.70 o 
  -3   8  10       51.67       72.86     12.38 o 
  -2  -8  11      688.82      702.67     30.07 o 
  -1  -8  11      251.64      243.58     33.57 o 
   0  -8  11       36.87       18.16     15.49 o 
   1  -8  11      311.15      357.04     22.64 o 
   2  -8  11      162.40      189.78     18.54 o 
   3  -8  11        0.40       -5.09     11.98 o 
  -4  -7  11      110.27       93.36     14.44 o 
  -3  -7  11      232.42      233.97     17.51 o 
  -2  -7  11       60.61       66.13     12.66 o 
  -1  -7  11        1.02        0.27     10.77 o 
   0  -7  11       11.11        8.96      6.97 o 
   1  -7  11        5.81       18.90     10.32 o 
   2  -7  11        2.36       -2.56     10.37 o 
   3  -7  11       47.76       64.92     14.40 o 
  -5  -6  11       42.89       32.38     12.62 o 
  -4  -6  11        9.74       -1.59     10.88 o 
  -3  -6  11       11.75       15.32     10.97 o 
  -2  -6  11        3.15        2.44      6.34 o 
  -1  -6  11      356.49      354.30     17.71 o 
   0  -6  11       24.79       34.29      8.29 o 
   1  -6  11        1.13        3.28      7.71 o 
   2  -6  11      140.75      149.93     16.13 o 
   3  -6  11      241.11      255.62     21.55 o 
   4  -6  11       24.12       21.67     14.30 o 
  -6  -5  11      161.93      157.05     15.84 o 
  -5  -5  11      122.65      108.11     13.87 o 
  -4  -5  11      189.29      190.43     17.50 o 
  -3  -5  11     1103.36     1133.67     30.53 o 
  -2  -5  11      469.81      473.85     28.30 o 
  -1  -5  11        0.90       -1.19      4.43 o 
   0  -5  11      582.38      579.91     26.70 o 
   1  -5  11      522.19      531.89     33.73 o 
   2  -5  11       13.13       19.95      5.86 o 
   3  -5  11      220.65      227.70     13.54 o 
   4  -5  11       50.70       44.68      8.79 o 
  -7  -4  11      403.01      378.48     21.77 o 
  -6  -4  11      100.05       97.66     13.50 o 
  -5  -4  11       69.57       60.00      7.61 o 
  -4  -4  11      396.92      407.29     37.05 o 
  -3  -4  11      468.66      487.67     14.73 o 
  -2  -4  11       85.64       92.67      8.21 o 
  -1  -4  11       85.85       85.51      6.26 o 
   0  -4  11      103.45       84.88      6.40 o 
   1  -4  11        5.08       10.40      5.12 o 
   2  -4  11       89.02       91.80      8.31 o 
   3  -4  11      136.75      146.05     14.58 o 
   4  -4  11       69.21       77.30      9.87 o 
  -7  -3  11        6.82        2.43     11.94 o 
  -6  -3  11       37.47       28.57      7.07 o 
  -5  -3  11       15.17       20.90      6.36 o 
  -4  -3  11      158.88      162.45      7.61 o 
  -3  -3  11        0.77       17.51      5.81 o 
  -2  -3  11      757.82      755.19     17.55 o 
  -1  -3  11      285.12      282.58     10.38 o 
   0  -3  11      134.44      127.92      7.49 o 
   1  -3  11       12.14       13.88      5.85 o 
   2  -3  11      410.09      382.16     15.30 o 
   3  -3  11      191.53      184.93     10.01 o 
   4  -3  11        1.90       14.94      8.50 o 
  -8  -2  11        1.05        0.96      5.93 o 
  -7  -2  11      678.06      675.80     18.50 o 
  -6  -2  11      552.74      560.54     18.36 o 
  -5  -2  11        1.10        5.17      5.79 o 
  -4  -2  11      850.99      818.75     18.79 o 
  -3  -2  11      925.12      896.88     28.23 o 
  -2  -2  11       25.00       21.82      4.65 o 
  -1  -2  11      154.83      150.37      7.86 o 
   0  -2  11      467.99      457.58     16.07 o 
   1  -2  11       11.98       15.63      5.91 o 
   2  -2  11      300.81      292.52     11.31 o 
   3  -2  11        9.26        5.57      6.00 o 
   4  -2  11       28.35       32.78      7.22 o 
  -8  -1  11      813.34      831.17     19.08 o 
  -7  -1  11      517.45      542.70     29.25 o 
  -6  -1  11       44.49       49.90      6.87 o 
  -5  -1  11      219.99      214.36      8.38 o 
  -4  -1  11      837.56      811.68     18.46 o 
  -3  -1  11      123.28      117.11      5.97 o 
  -2  -1  11       31.33       27.71      4.79 o 
  -1  -1  11       20.12       20.67      5.21 o 
   0  -1  11       16.66       21.70      5.58 o 
   1  -1  11       13.27       16.94      5.13 o 
   2  -1  11      125.28      131.61      8.02 o 
   3  -1  11       91.46      104.12      8.24 o 
   4  -1  11       21.88       32.10      7.98 o 
  -9   0  11        6.38        4.66      6.22 o 
  -8   0  11        0.23       -4.67      6.00 o 
  -7   0  11        3.65        5.08      5.60 o 
  -6   0  11      107.91      120.03      8.41 o 
  -5   0  11      316.95      288.30      9.47 o 
  -4   0  11       13.28       23.73      4.22 o 
  -3   0  11      223.50      197.03      8.47 o 
  -2   0  11     1066.70     1062.92     30.79 o 
  -1   0  11      543.50      519.76     14.73 o 
   0   0  11       20.24       20.84      4.88 o 
   1   0  11      436.38      431.57     16.31 o 
   2   0  11      282.82      325.99     12.30 o 
   3   0  11       50.83       44.93      7.13 o 
  -9   1  11        6.36        8.93      6.20 o 
  -8   1  11      302.77      297.19     11.95 o 
  -7   1  11      586.71      592.39     16.54 o 
  -6   1  11       83.61       88.08      5.91 o 
  -5   1  11      317.55      298.68      9.57 o 
  -4   1  11      903.67      892.40     22.15 o 
  -3   1  11      288.60      287.12     11.62 o 
  -2   1  11      356.55      375.26     13.71 o 
  -1   1  11       86.75       86.86      5.99 o 
   0   1  11       26.73       35.92      5.24 o 
   1   1  11      178.46      178.11      9.10 o 
   2   1  11        4.93        4.78      5.79 o 
   3   1  11       16.81       22.58      6.83 o 
  -9   2  11      419.16      428.07     14.66 o 
  -8   2  11      701.10      701.59     26.39 o 
  -7   2  11       70.51       71.81      7.39 o 
  -6   2  11      203.46      198.45      7.98 o 
  -5   2  11      690.59      648.50     15.51 o 
  -4   2  11       58.79       58.40      6.00 o 
  -3   2  11        8.96       21.52      5.08 o 
  -2   2  11       35.42       35.35      4.74 o 
  -1   2  11       56.53       60.43      5.57 o 
   0   2  11        6.24       12.76      4.92 o 
   1   2  11       71.41       76.93      6.80 o 
   2   2  11       25.24       15.53      6.26 o 
  -9   3  11       12.56       17.55      7.47 o 
  -8   3  11       11.39       15.20      5.95 o 
  -7   3  11      231.36      251.45     10.19 o 
  -6   3  11      687.25      689.87     16.50 o 
  -5   3  11       52.06       64.34      5.15 o 
  -4   3  11      415.12      414.00     14.72 o 
  -3   3  11      761.57      762.52     19.63 o 
  -2   3  11      485.08      488.29     14.11 o 
  -1   3  11      219.02      217.24      9.10 o 
   0   3  11      357.08      337.40     11.84 o 
   1   3  11      187.49      203.57      9.95 o 
  -9   4  11      192.24      195.25     10.15 o 
  -8   4  11      587.51      573.22     16.41 o 
  -7   4  11      305.70      313.44     11.28 o 
  -6   4  11       72.04       68.42      6.09 o 
  -5   4  11      191.90      198.81     20.43 o 
  -4   4  11      182.11      184.94      8.19 o 
  -3   4  11       58.09       62.12      5.43 o 
  -2   4  11        2.22        2.35      4.32 o 
  -1   4  11       27.54       14.37      4.88 o 
   0   4  11       53.49       59.28      6.29 o 
   1   4  11       11.25        9.01      7.20 o 
  -9   5  11      487.48      503.56     17.44 o 
  -8   5  11        2.08       -1.00      5.46 o 
  -7   5  11       21.68       21.43      4.46 o 
  -6   5  11      110.25      107.29      7.79 o 
  -5   5  11       40.04       34.26      5.68 o 
  -4   5  11       86.32      102.90      6.30 o 
  -3   5  11       49.31       49.98      5.32 o 
  -2   5  11      124.70      120.52      8.10 o 
  -1   5  11      245.71      255.52     12.63 o 
   0   5  11        0.43        3.18      6.72 o 
  -9   6  11       10.21        7.79      6.57 o 
  -8   6  11      322.36      364.60     17.74 o 
  -7   6  11      361.79      369.23     10.34 o 
  -6   6  11       68.80       77.97      6.49 o 
  -5   6  11      229.06      237.23      9.41 o 
  -4   6  11      890.30      965.70     24.18 o 
  -3   6  11      102.31      111.75      6.74 o 
  -2   6  11       84.77       85.80      7.97 o 
  -8   7  11      479.07      523.39     17.36 o 
  -7   7  11       23.31       16.11      5.38 o 
  -6   7  11       30.03       28.83      5.43 o 
  -5   7  11       12.35       15.81      4.90 o 
  -4   7  11       10.19       12.80      5.80 o 
  -3   7  11        7.19        2.95      5.86 o 
  -2  -7  12        1.30       -5.51     12.02 o 
  -1  -7  12       61.10       51.26     19.55 o 
   0  -7  12       36.56       56.08     11.68 o 
   1  -7  12      109.68      114.76     14.70 o 
  -4  -6  12      497.10      456.05     24.16 o 
  -3  -6  12      512.21      475.61     36.23 o 
  -2  -6  12       60.95       48.84      7.96 o 
  -1  -6  12      289.57      292.77     17.86 o 
   0  -6  12      333.88      314.40     31.84 o 
   1  -6  12       28.65       44.16     11.91 o 
   2  -6  12       99.13      121.97     15.85 o 
  -5  -5  12      275.12      273.15     23.87 o 
  -4  -5  12       24.58       29.93      7.33 o 
  -3  -5  12       22.59       13.72      6.97 o 
  -2  -5  12       41.14       34.50      8.71 o 
  -1  -5  12        5.24       15.43      7.82 o 
   0  -5  12       36.23       40.26      8.79 o 
   1  -5  12       27.33       33.09      8.92 o 
   2  -5  12      311.76      294.17     22.28 o 
   3  -5  12       51.77       45.68     14.05 o 
  -6  -4  12       45.89       44.56     12.34 o 
  -5  -4  12        0.13       -5.78      8.74 o 
  -4  -4  12        0.55       13.39     18.47 o 
  -3  -4  12       51.11       59.57      5.86 o 
  -2  -4  12      232.60      212.56      9.54 o 
  -1  -4  12        9.13       17.86      5.27 o 
   0  -4  12      396.40      387.06     19.53 o 
   1  -4  12      236.11      218.47     14.36 o 
   2  -4  12        7.12        3.02      6.03 o 
   3  -4  12       56.54       52.75      8.73 o 
  -7  -3  12       67.11       66.84     13.11 o 
  -6  -3  12       85.18       85.50     10.09 o 
  -5  -3  12     1092.19     1121.97     43.02 o 
  -4  -3  12      658.76      675.15     23.23 o 
  -3  -3  12        1.14       -0.75      4.48 o 
  -2  -3  12      472.63      484.38     25.23 o 
  -1  -3  12      626.63      595.93     30.89 o 
   0  -3  12       14.91       28.27      5.65 o 
   1  -3  12       78.84       88.47     13.50 o 
   2  -3  12      139.33      137.25     10.08 o 
   3  -3  12       10.16       12.39      7.87 o 
  -7  -2  12      154.08      150.08     11.43 o 
  -6  -2  12      535.36      506.86     17.71 o 
  -5  -2  12      198.63      193.60     15.08 o 
  -4  -2  12        3.79        1.92      4.50 o 
  -3  -2  12        9.36        8.77      4.90 o 
  -2  -2  12       60.69       57.06      5.85 o 
  -1  -2  12       14.24       22.95      5.34 o 
   0  -2  12       54.55       66.24      7.18 o 
   1  -2  12      261.30      264.73     17.62 o 
   2  -2  12       15.18       12.76      5.91 o 
   3  -2  12        0.43       -1.99      6.40 o 
  -8  -1  12       56.39       62.43      7.83 o 
  -7  -1  12        3.15        4.93      6.12 o 
  -6  -1  12       31.17       33.79     12.40 o 
  -5  -1  12       15.52       16.33      4.78 o 
  -4  -1  12      537.58      503.45     13.37 o 
  -3  -1  12      491.88      474.54     14.68 o 
  -2  -1  12       36.34       36.62      5.45 o 
  -1  -1  12      272.88      254.89     11.37 o 
   0  -1  12      342.31      325.38     13.53 o 
   1  -1  12       52.22       46.22      6.24 o 
   2  -1  12       18.08       17.60      6.16 o 
  -8   0  12      212.52      228.32     10.98 o 
  -7   0  12        2.82        5.49      5.89 o 
  -6   0  12      725.12      722.40     21.75 o 
  -5   0  12      407.21      411.96     18.42 o 
  -4   0  12       15.29       16.51      4.87 o 
  -3   0  12       75.73       75.11      6.18 o 
  -2   0  12      210.60      221.07     10.61 o 
  -1   0  12       11.00       13.45      5.65 o 
   0   0  12       79.81       72.75      6.43 o 
   1   0  12      136.53      141.10     14.45 o 
   2   0  12       56.02       51.19      6.99 o 
  -8   1  12        3.54        0.76      7.68 o 
  -7   1  12      304.99      283.16     11.46 o 
  -6   1  12       90.09       86.72      6.11 o 
  -5   1  12      132.53      128.75      6.67 o 
  -4   1  12        7.81        9.64      4.73 o 
  -3   1  12        3.70       -1.46      4.91 o 
  -2   1  12        3.39        6.63      5.24 o 
  -1   1  12        1.09       10.35      4.80 o 
   0   1  12      174.30      175.70      9.01 o 
   1   1  12       16.04       26.26      6.00 o 
  -8   2  12       97.58      111.54      8.33 o 
  -7   2  12       28.96       33.63      8.34 o 
  -6   2  12       17.98       19.26      4.72 o 
  -5   2  12      226.86      214.53      9.35 o 
  -4   2  12      744.86      746.34     23.14 o 
  -3   2  12      247.40      248.78     11.17 o 
  -2   2  12      125.71      134.45      8.14 o 
  -1   2  12      240.87      261.19     10.20 o 
   0   2  12       69.09       75.28      7.16 o 
   1   2  12        2.76        0.43      5.68 o 
  -8   3  12       43.62       48.27      6.85 o 
  -7   3  12      114.70      117.54      9.82 o 
  -6   3  12      385.89      393.70     13.22 o 
  -5   3  12       72.25       87.47     10.32 o 
  -4   3  12       24.02       37.23      5.96 o 
  -3   3  12       66.50       67.14      5.79 o 
  -2   3  12        1.45       -1.13      4.51 o 
  -1   3  12       56.98       69.90      7.44 o 
   0   3  12      103.48      100.87      7.44 o 
  -8   4  12      204.19      197.72      9.91 o 
  -7   4  12      119.38      116.95      6.41 o 
  -6   4  12       41.02       39.66      5.87 o 
  -5   4  12       45.29       61.37      6.74 o 
  -4   4  12       16.82       17.17      5.56 o 
  -3   4  12        3.79       -0.34      4.48 o 
  -2   4  12        0.37        4.90      4.76 o 
  -1   4  12      159.01      168.68      8.85 o 
  -8   5  12      131.55      144.66      8.81 o 
  -7   5  12       65.22       79.82      6.44 o 
  -6   5  12       72.59       83.94      6.91 o 
  -5   5  12      471.02      506.50     17.48 o 
  -4   5  12      258.25      259.26     10.01 o 
  -3   5  12        8.35        2.73      4.69 o 
  -2   5  12      217.76      241.37     14.29 o 
  -7   6  12      137.27      140.91     13.10 o 
  -6   6  12      120.64      131.79      7.92 o 
  -5   6  12       23.22       26.39      6.03 o 
  -4   6  12        1.60        3.86      4.75 o 
  -1  -6  13       47.87       55.51     12.19 o 
  -3  -5  13       10.19       13.00      8.73 o 
  -2  -5  13      131.02      129.99     11.95 o 
  -1  -5  13       58.81       51.93      9.68 o 
   0  -5  13        2.87       11.74      8.64 o 
   1  -5  13       26.77       29.73      9.92 o 
  -5  -4  13      307.05      338.55     29.51 o 
  -4  -4  13        5.67        6.95      6.99 o 
  -3  -4  13      321.19      329.02     23.81 o 
  -2  -4  13      451.17      442.14     25.77 o 
  -1  -4  13       76.81       62.94      8.14 o 
   0  -4  13      158.47      157.10      8.99 o 
   1  -4  13      234.70      230.27     27.93 o 
  -5  -3  13        1.82        6.12      6.88 o 
  -4  -3  13       37.08       47.34      6.33 o 
  -3  -3  13        3.82       18.91      5.62 o 
  -2  -3  13        7.31        3.31      5.38 o 
  -1  -3  13       14.37       17.25      5.69 o 
   0  -3  13      217.66      211.30     13.74 o 
   1  -3  13      132.22      134.04     12.38 o 
  -6  -2  13        5.21        2.84      6.95 o 
  -5  -2  13       25.20       31.63      8.04 o 
  -4  -2  13       28.42       32.47      5.93 o 
  -3  -2  13        9.62       21.54      6.18 o 
  -2  -2  13      114.36      125.98     14.11 o 
  -1  -2  13      140.41      152.90     24.37 o 
   0  -2  13        0.45       -3.35      5.98 o 
   1  -2  13        4.89        6.76      8.18 o 
  -7  -1  13      485.44      498.50     15.94 o 
  -6  -1  13      822.99      820.47     35.44 o 
  -5  -1  13       91.19      100.86     10.58 o 
  -4  -1  13      410.89      397.09     15.87 o 
  -3  -1  13     1206.98     1128.16     58.74 o 
  -2  -1  13       42.74       51.33      6.18 o 
  -1  -1  13      100.36      104.70      8.38 o 
   0  -1  13      201.83      191.05     17.01 o 
   1  -1  13        1.61       -5.45      6.75 o 
  -7   0  13      164.55      181.05     11.12 o 
  -6   0  13       10.06        8.88      6.53 o 
  -5   0  13       54.67       50.32      6.31 o 
  -4   0  13       43.32       55.23      7.16 o 
  -3   0  13       12.14       20.03      5.37 o 
  -2   0  13       31.43       36.82      6.45 o 
  -1   0  13      138.98      124.00      8.87 o 
   0   0  13      171.52      155.46     10.64 o 
  -7   1  13       29.87       27.66      7.32 o 
  -6   1  13      158.05      161.75      9.09 o 
  -5   1  13      196.68      188.16     10.20 o 
  -4   1  13        6.91       13.49      5.21 o 
  -3   1  13       21.51       18.42      5.83 o 
  -2   1  13      277.02      275.93     12.44 o 
  -1   1  13       18.16       14.20      5.46 o 
   0   1  13        1.70       11.80      5.72 o 
  -7   2  13      668.40      672.79     25.06 o 
  -6   2  13       91.21       92.90      7.34 o 
  -5   2  13      211.21      210.88      9.68 o 
  -4   2  13      493.15      502.96     17.47 o 
  -3   2  13       18.88       19.87      5.96 o 
  -2   2  13       73.87       69.93      6.85 o 
  -1   2  13       81.79       80.49      6.90 o 
  -7   3  13       33.34       41.94      8.02 o 
  -6   3  13        0.96        3.49      5.35 o 
  -5   3  13       20.26       29.74      5.75 o 
  -4   3  13       17.48       17.19      5.99 o 
  -3   3  13       21.87       38.97     15.09 o 
  -2   3  13       25.09       26.13      5.54 o 
  -7   4  13      138.57      157.48      8.28 o 
  -6   4  13      274.45      288.01     11.54 o 
  -5   4  13      163.61      191.90     10.71 o 
  -4   4  13      130.42      146.69      9.30 o 
  -3   4  13      171.98      190.60      9.12 o 
  -5   5  13       36.16       37.87      6.65 o 
  -3  -3  14       85.60       92.39      7.61 o 
  -2  -3  14       31.08       30.18      7.07 o 
  -1  -3  14       62.27       60.92      7.00 o 
  -4  -2  14      234.00      250.84     17.11 o 
  -3  -2  14       16.82       16.04      5.95 o 
  -2  -2  14       61.90       56.48      6.80 o 
  -1  -2  14       51.31       52.28      6.85 o 
  -5  -1  14        5.30        7.14      5.91 o 
  -4  -1  14       10.45       10.42      5.78 o 
  -3  -1  14        6.97        6.36      5.66 o 
  -2  -1  14       80.67       69.33      7.01 o 
  -1  -1  14      194.58      189.44     11.31 o 
  -5   0  14        1.01        5.65      5.73 o 
  -4   0  14      126.85      128.49     14.61 o 
  -3   0  14      164.21      165.75      9.29 o 
  -2   0  14        0.33        3.75      6.15 o 
  -5   1  14      465.07      446.66     14.74 o 
  -4   1  14       45.48       49.58      6.55 o 
  -3   1  14       25.61       30.81      6.69 o 
  -2   1  14       53.49       44.55      7.19 o 
  -5   2  14       15.48       20.42      5.92 o 
  -4   2  14        0.02       -3.26      5.40 o 
                                                 
